# Supplementary material for: Integrating ex situ biomimetic extraction analyses into contaminated sediment assessment and management decisions
Source: Integr Environ Assess Manag. 2025 Jan 6;21(1):195–207. doi: 10.1093/inteam/vjae008 (PMC11804877; doi:10.1093/inteam/vjae008)
Supplement: vjae008_Supplementary_Data [file vjae008_supplementary_data.zip]

Archive with 2 entries (2 files):
- Supplemental Tables Final.xlsx
- Supplemental Figures Final.docx
