# Supplementary material for: Integrating ex situ biomimetic extraction analyses into contaminated sediment assessment and management decisions
Source: Integr Environ Assess Manag. 2025 Jan 6;21(1):195–207. doi: 10.1093/inteam/vjae008 (PMC11804877; doi:10.1093/inteam/vjae008)
Supplement: vjae008_Supplementary_Data [file vjae008_supplementary_data.zip › Supplemental Tables Final.xlsx]

## Sheet: Table S1
Final Chronic Values (FCV) Derived using the Target Lipid Model and Sediment Organic-Water Partition Coefficient (Koc) for Selected PAHs
ID	Substance	EPWIN log Kow	log Kow adjusted for solubility cutoff2	molecular weight (g/mol)	Δc1	FCV (mmol/L)	FCV (µg/L)		TLM parameters1	acute		log Koc*
1	Naphthalene	3.169	3.169	128.173	-0.364	0.00159376	204.277		E(m) =	-0.94		3.11541
2	C1-Naphthalenes	3.716	3.716	142.2	-0.364	0.0005189	73.7876		E(log CL*) =	1.85		3.65311
3	C2-Naphthalenes	4.264	4.264	156.227	-0.364	0.000168932	26.3916		E(ACR) =	0.718		4.19179
4	C3-Naphthalenes	4.81	4.81	170.254	-0.364	5.5349e-05	9.42336		V(m) =	0.000225		4.72851
5	C4-Naphthalenes	5.36	5.36	184.28	-0.364	1.80361e-05	3.3237		V(log CL*) =	0.135		5.26916
6	Biphenyl	3.757	3.757	154.211	-0.025	0.00104133	160.585		V(ACR)4 =	0		3.69341
7	Dibenzofuran	3.7147	3.7147	168.2	-0.493	0.000386581	65.023		Cov(m,log CL*) =	-0.0079		3.65183
8	Acenaphthylene	3.9362	3.9362	152.195	-0.364	0.000330472	50.2963		kz =	1.987		3.86956
9	Acenaphthene	4.1512	4.1512	154.211	-0.364	0.000212792	32.8148		N =	79		4.08091
10	Fluorene	4.0155	4.0155	166.222	-0.364	0.000280934	46.6974					3.94752
11	C1-Fluorenes	4.5628	4.5628	180.249	-0.364	9.17019e-05	16.5292		Geomean ACR =	5.22396		4.48551
12	C2-Fluorenes	5.11	5.11	194.276	-0.364	3.00144e-05	5.83107					5.02341
13	C3-Fluorenes	5.66	5.66	208.302	-0.364	9.79735e-06	2.04081					5.56406
14	Anthracene	4.345	4.345	178.233	-0.364	0.000143137	25.5118					4.27142
15	Phenanthrene	4.345	4.345	178.233	-0.364	0.000143137	25.5118					4.27142
16	C1-Phenanthrenes/Anthracenes	4.8923	4.8923	192.26	-0.364	4.67908e-05	8.996					4.80941
17	C2-Phenanthrenes/Anthracenes	5.4396	5.4396	206.287	-0.364	1.53383e-05	3.16408					5.34741
18	C3-Phenanthrenes/Anthracenes	5.99	5.99	220.313	-0.364	5.01326e-06	1.10449					5.88845
19	C4-Phenanthrenes/Anthracenes	6.53	6.5	234.34	-0.364	1.78536e-06	0.418382					6.41927
20	Retene	6.35	6.35	234.34	-0.364	2.41782e-06	0.566593					6.24233
21	Dibenzothiophene	4.165	4.165	184.261	-0.412	0.00018522	34.1289					4.09448
22	C1-Dibenzothiophenes	4.7125	4.7125	198.288	-0.412	6.04736e-05	11.9912					4.63267
23	C2-Dibenzothiophenes	5.26	5.26	212.315	-0.412	1.97963e-05	4.20304					5.17086
24	C3-Dibenzothiophenes	5.807	5.807	226.342	-0.412	6.50746e-06	1.47291					5.70856
25	C4-Dibenzothiophenes	6.35	6.35	240.4	-0.412	2.16483e-06	0.520426					6.24233
26	Benzo(b)fluorene	5.1915	5.1915	216.28	-0.364	2.5421e-05	5.49805					5.10352
27	Fluoranthene	4.933	4.933	202.255	-0.364	4.30621e-05	8.70953					4.84942
28	Pyrene	4.933	4.933	202.255	-0.364	4.30621e-05	8.70953					4.84942
29	C1-Fluoranthenes/Pyrenes	5.48	5.48	216.282	-0.364	1.41278e-05	3.05559					5.38712
30	C2-Fluoranthenes/Pyrenes	6.03	6.03	230.309	-0.364	4.62265e-06	1.06464					5.92777
31	C3-Fluoranthenes/Pyrenes	6.57	6.5	244.34	-0.364	1.78536e-06	0.436236					6.45859
32	C4-Fluoranthenes/Pyrenes	7.12	6.5	258.37	-0.364	1.78536e-06	0.461284					6.99924
33	Naphthobenzothiophenes	4.17	4.17	184.26	-0.412	0.000183335	33.7813					4.09939
34	C1-Naphthobenzothiophenes	4.71	4.71	198.28	-0.412	6.07831e-05	12.0521					4.63021
35	C2-Naphthobenzothiophenes	5.26	5.26	212.31	-0.412	1.97963e-05	4.20295					5.17086
36	C3-Naphthobenzothiophenes	5.81	5.81	226.34	-0.412	6.46793e-06	1.46395					5.71151
37	C4-Naphthobenzothiophenes	6.46	6.46	240.37	-0.412	1.73313e-06	0.416591					6.35046
38	Benz[a]anthracene	5.521	5.521	228.293	-0.364	1.29973e-05	2.96718					5.42742
39	Chrysene/Triphenylene	5.521	5.521	228.293	-0.364	1.29973e-05	2.96718					5.42742
40	C1-Chrysenes	6.0683	6.0683	242.32	-0.364	4.27729e-06	1.03647					5.96542
41	C2-Chrysenes	6.6156	6.5	256.346	-0.364	1.78536e-06	0.457671					6.50341
42	C3-Chrysenes	7.1629	6.5	270.373	-0.364	1.78536e-06	0.482714					7.04141
43	C4-Chrysenes	7.71	6.5	284.4	-0.364	1.78536e-06	0.507757					7.57921
44	Benzo[b]fluoranthene	6.109	6.109	252.32	-0.364	3.93861e-06	0.99379					6.00543
45	Benzo[j]fluoranthene/Benzo[k]fluoranthene	6.109	6.109	252.32	-0.364	3.93861e-06	0.99379					6.00543
46	Benzo[a]fluoranthene	6.109	6.109	252.32	-0.364	3.93861e-06	0.99379					6.00543
47	Benzo[e]pyrene	6.109	6.109	252.32	-0.364	3.93861e-06	0.99379					6.00543
48	Benzo[a]pyrene	6.109	6.109	252.32	-0.364	3.93861e-06	0.99379					6.00543
49	Perylene	6.49572	6.49572	252.32	-0.364	1.80086e-06	0.454392					6.38558
50	Indeno[1,2,3-cd]pyrene	6.697	6.5	276.337	-0.364	1.78536e-06	0.493361					6.58343
51	Dibenz[ah]anthracene/Dibenz[ac]anthracene	6.697	6.5	278.353	-0.364	1.78536e-06	0.49696					6.58343
52	Benzo[g,h,i]perylene	6.697	6.5	276.337	-0.364	1.78536e-06	0.493361					6.58343
53	cis/trans-Decalin	4.2	4.2	138.26	0	0.000445227	61.5571					4.12888
54	C1-Decalins	4.61	4.61	152.28	0	0.000192528	29.3182					4.53191
55	C2-Decalins	5.03	5.03	166.31	0	8.16899e-05	13.5858					4.94477
56	C3-Decalins	5.45	5.45	180.34	0	3.47205e-05	6.26149					5.35763
57	C4-Decalins	5.87	5.87	194.36	0	1.47864e-05	2.87389					5.77049
58	Benzothiophene	2.99	2.99	134.28	-0.412	0.00206093	276.742					2.93945
59	C1-Benzo(b)thiophenes	3.54	3.54	148.22	-0.412	0.0006665	98.7886					3.4801
60	C2-Benzo(b)thiophenes	4.08	4.08	162.25	-0.412	0.00022042	35.7631					4.01092
61	C3-Benzo(b)thiophenes	4.63	4.63	176.28	-0.412	7.15729e-05	12.6169					4.55157
62	C4-Benzo(b)thiophenes	5.18	5.18	190.31	-0.412	2.33007e-05	4.43436					5.09222
	1. TLM model parameters taken from McGrath et al. (2018a)
	2. Chemical class corrections for PAHs taken from McGrath et al. (2018a) and for PASHs from McGrath et al. (2021).
	3. A Log Kow cut-off od 6.0 is assumed to account for bioavailability limitations as proposed by Redman et al. (2017).
	4. Log Koc calculated using eqn provided by Burgess et al. 2013: Log Koc = 0.00028+0.983 Log Kow
	5. Variance term of ACR set = 0 per USEPA producedure for derivation of the FCV

## Sheet: Table S2
Bulk Sediment Concentrations (μg/kg dry) and TOC (%)
		Site	A	A	A	A	A	A	A	A	A	B	B	B	B	B	B	C	C	C	C	C	D	D	D	E	F	F	F	F	F	G	G	G	G	G	H	H	H	H	H	H	H	H	I	I	I	I	I
		Sample	1	2	3	4	5	6	7	8	9	10	11	12	13	14	15	16	17	18	19	20	21	22	23	24	25	26	27	28	29	30	31	32	33	34	35	36	37	38	39	40	41	42	43	44	45	46	47
		TOC	3.155	2.77	3.18	0.37	8.52	3.8304	3.16506	3.78352	9.5646	8.2422	13.7553	1.15917	3.6176	0.831033	2.3861	3.90023	3.49287	1.9118	3.31137	3.03307	5.2554	3.10835	5.4356	5.14	6.458	3.274	0.725	1.215	0.7325	1.46333	3.85833	3.92667	3.57333	4.29	1.94	0.951	1.92	1.75	1.91	2.2	1.07	1.72	1.74	1.14	2.04	1.96	0.518
#	Abbrev	Analyte
1	N0	Naphthalene	35606.2	4100.54	3952.37	8124.13	403.385	71044.8	20976.4	4165.54	9570.46	423618	701566	225.248	2747.87	146.186	784.179	205.626	250.281	355.259	182.341	362.404	2140.82	1363.32	1259.18	2601	381158	1048.62	4604.18	611.668	229.871	3246.74	6290.35	13548.3	36731.9	2018.49	54.3	90.6	32.8	73.1	57.9	4860	693	127	83.7	94.2	60.6	458	432
2	N1	C1-Naphthalenes	74763.8	8955.07	2152.24	11923.2	597.556	77385.6	12075	2986.07	7782.47	903382	755121	338.407	4483.56	118.494	1447.32	201.886	273.803	175.287	129.535	261.073	2216.56	1623.97	1274.76	3062.5	534503	2750.91	9620.97	5841.21	448.143	1560.88	2997.71	6733.61	25109.7	792.738	18.1	39.5	13	24.2	19	35000	5780	56.4	28.1	29.9	25.5	193	1280
3	N2	C2-Naphthalenes	101005	19975.7	3386.02	9991.89	1665.5	176006	40649.7	7973.14	22418.8	1.10471e+06	869401	528.083	12324.7	219.495	7379.17	1028.18	1479.22	631.081	722.138	1270.88	2822.84	2519.86	1720.65	6762.75	378411	5735.38	13828.2	33520.9	1680.08	3169.84	7642.33	15034.9	42831	1283.13	20	49.4	18.2	29.6	23.7	69600	10600	322	37	43.1	32.7	394	3050
4	N3	C3-Naphthalenes	49215.3	15324.6	2180.67	4601.06	3385.57	101413	36761	5797.01	20046.4	651156	555852	332.115	11823.8	196.273	6168.17	964.501	2485.64	454.455	463.713	1975.4	2884.45	2556.18	1382.68	7648.75	148291	4934.28	6580.84	28605.2	1682.63	2124.7	5605.6	9964.7	24117.9	933.403	18.7	80.1	18.2	34.1	29.5	39000	6120	473	40.5	56	29.5	526	2230
5	N4	C4-Naphthalenes	16740.3	8361.85	1218.48	2198.29	1308.38	60484.5	26567	4286.95	16304.3	360156	341020	0	10376.2	213.688	6012.15	1408.42	5792.48	551.747	1286.56	3743.81	4320.66	3637.76	2552.29	6393.75	36508.2	4687.88	2426.58	12590.4	1074.52	816.441	2133.15	3362.39	7218.51	827.721	14.4	59.1	15.3	24.8	23.3	15400	2430	295	31	37.4	20.9	315	1010
6	B	Biphenyl																																			6.91	13.4	6.12	10.2	9.3	1410	631	19.4	12.3	12.3	11.2	62.3	408
7	DF	Dibenzofuran																																			6.91	9.14	6.5	9.31	7.36	10500	1560	51.4	28.2	21.3	16.2	138	615
8	AY	Acenaphthylene	5904.74	10720.8	890.711	2398.3	554.631	35037.4	11517.4	1967.14	4482.63	99899.2	131510	195.22	1777.8	108.154	2785.75	108.93	198.457	50.2568	94.4597	126.388	6866.22	6389.88	5250.24	7891	25470	16830.6	2036.15	5647.57	1013.18	7647.53	18354.8	49106.6	79349.9	1900.98	20.9	25.2	21	31.2	39.1	26200	4490	1230	68.7	61.7	36.4	182	3430
9	AE	Acenaphthene	34511	6219.26	931.803	5751.62	110.094	113870	24498.7	3964.75	11251.1	371204	261418	195.408	6490.8	92.4251	1636.31	235.824	4135.76	771.225	189.23	1566.29	320.039	447.362	377.72	2490.25	140343	4683.99	5349.17	11364.6	348.42	574.144	1410.69	2421.62	3814.58	1041.85	23.6	48.2	21.6	42	36.2	136000	22000	1290	89	86.8	67.5	1090	8570
10	F0	Fluorene	15726.8	5858.41	608.759	4082.43	165.128	103268	24161.2	2831.68	8205.99	254711	155263	205.668	6625.45	56.7161	2447.79	260.671	3952.02	969.563	263.026	3062.62	536.984	711.658	551.753	6492.25	19296.6	1799.61	2738.8	6971.12	796.081	5271.93	11230.1	25483.1	64436.3	815.419	20.8	23.3	19.9	30.2	25.8	75600	12000	614	74.6	70.6	54.4	601	4880
11	F1	C1-Fluorenes	28575	13633.5	1503.81	4336.64	699.571	107558	40037.2	5308.55	19765.9	389090	368667	361.791	8491.69	163.636	6246.09	920.339	4380.07	640.085	777.712	3249.46	4329.58	4175.92	3466.64	11464.5	98785.7	7435.4	5112.11	20856	1717.63	4876.51	10044.3	21107.5	45005.1	3295.45	8.83	25.5	9.08	15.2	13.5	24100	3520	330	28.1	34.4	19.6	287	1710
12	F2	C2-Fluorenes	20028.9	13275	1227.25	3164.32	794.967	73830	29258.3	5312.89	17543.1	366161	383244	254.126	8610.95	157.03	5824.36	42.5765	4546.77	624.609	1438.18	3336.19	4623.52	4651.4	3467.34	9023.75	29950	4910.53	2230.21	9821.9	1389.98	2578.98	3334.98	9861.1	19568.3	2094.96	15.3	40.6	15.1	22.2	22.3	18400	2560	383	37.6	41.6	28.1	310	1320
13	F3	C3-Fluorenes	0	15770.3	0	0	2269.97	0	0	0	0	0	0	0	0	0	0	0	0	0	0	0	0	0	0	0	0	0	0	0	0	0	0	0	0	0	21.7	52.1	21.2	28.2	27.2	12300	1750	262	47.5	50.1	30.6	288	942
14	A0	Anthracene	25296.4	17678.2	1102.38	4384.42	867.802	293820	80864.8	11828.3	44499.2	531551	402229	513.706	12876.7	235.548	8727.35	4908.4	37184.3	15083.9	3997.98	25104.5	8469.77	7162.49	6614.86	11420.8	97986.8	10372.1	3999.56	13847.6	2108.78	12455.7	47766	95814.1	222972	1579.43	42.5	50.6	41.3	72.8	66.3	124000	19400	2940	138	112	107	651	9090
15	P0	Phenanthrene	61385.2	35713.4	2895.42	12579.7	941.93	415648	101141	14898.7	51679.4	793400	532797	750.742	19258.8	186.854	10314.4	1945.16	23042	4596.84	1702.74	11368	7088.3	6469.03	5659.7	38716	277791	6554.59	11335.6	27828.8	6286.95	18286.9	65519.6	131751	196105	2496.69	133	219	124	218	188	511000	82000	5370	431	551	284	4660	60200
16	PA1	C1-Phenanthrenes/Anthracenes	89747.9	61190	5372.19	14820.2	2163.72	448169	162307	26343.6	94990.9	1.42449e+06	1.40534e+06	936.692	31016	640.383	22299.9	4369.6	29248.3	4191.89	3246.2	19575.7	28913.7	20876.7	14023.1	61165	283303	24287.5	13868.5	49015.6	10802.5	22989.9	58035.7	114096	239579	4482.57	61.2	106	53.2	88.6	83	116000	16200	1970	178	175	107	1740	8520
17	PA2	C2-Phenanthrenes/Anthracenes	105707	101162	13620.5	23028.3	8229.61	460843	177199	30118.2	111767	2.10232e+06	2.42174e+06	1163.57	40241.7	878.199	23867.3	6503.41	35762.7	3070.39	4812.29	28462.9	51387.4	48753	25485.4	91855	167919	35840.8	9629.14	51802.7	7540.35	22278	50136	94475.3	188799	7679.4	49.1	120	44	66.2	66.4	54300	7300	1260	150	145	95.7	1220	4060
18	PA3	C3-Phenanthrenes/Anthracenes	33354.8	50293.1	5768.29	10578.2	4842.37	236752	108489	19573.8	60107.1	1.32832e+06	1.60625e+06	641.336	25859	456.546	12983.1	6808.27	21970.6	3578.27	5513.97	16972.8	32119.4	29777.7	21943.5	48166.5	34750.9	14399.4	3071.54	17418.1	6344.09	5977.58	15085.3	24819.4	47346.6	3860.01	43.2	210	68.8	56.9	63.1	21200	2890	535	102	96.5	62.7	700	1620
19	PA4	C4-Phenanthrenes/Anthracenes	7952.98	5442.13	1482.32	0	1510.33	50737.1	22469.6	4398.39	13683.3	264620	327802	128.076	5576.64	0	2498.73	2290.87	5679.02	763.146	1723.91	4043.42	6098.33	6866.7	4106.99	16165.5	2592.78	1910.16	750.138	2941.43	1790.68	1446.3	4707.07	6634.38	13331.8	0	45.8	484	146	60.4	77.5	7110	976	205	86.7	62.7	51.8	522	553
20	RET	Retene																																			112	1740	526	156	235	4320	645	178	271	129	156	1480	466
21	DBT0	Dibenzothiophene																																			16.1	24	15.3	25.5	23.4	63900	10100	792	44.6	49.4	34.8	487	5280
22	DBT1	C1-Dibenzothiophenes																																			14.3	31.4	13.3	20.7	18.9	22700	3210	433	33.4	36.8	21.9	346	1740
23	DBT2	C2-Dibenzothiophenes																																			18.1	43.8	17.3	25	25.5	16400	2270	414	43.2	43.6	28	363	1280
24	DBT3	C3-Dibenzothiophenes																																			18.6	48.4	18.5	24.9	26	9470	1340	277	42.9	44.6	27	287	749
25	DBT4	C4-Dibenzothiophenes																																			13.4	37.8	13.2	17.2	17.2	3530	511	109	25.3	28.4	17.7	144	274
26	BF	Benzo(b)fluorene																																			21	23.9	19.8	31.4	33.2	28900	3980	660	98.7	81.4	48.6	619	2690
27	FL0	Fluoranthene	25845.2	40644.7	3584.76	9883.2	1819.01	330142	103191	21502.7	53096.9	322546	394479	962.221	17609.7	371.142	8840.42	23938	121156	12813.6	23296.8	68063.3	17526.4	13595.2	16181.4	72971.2	85054.9	20066.1	4976.73	19302.7	8986.54	23144.7	106234	173948	178295	7921.87	240	249	225	400	375	368000	60200	13700	869	734	452	4900	57800
28	PY0	Pyrene	33396.4	41429.6	4435.15	10083	1646.86	309303	89723.4	19988.5	55393.3	381161	512697	894.497	17026.8	417.278	11662.1	18757.7	104900	9368.94	17043.8	53114.5	32147	18766.5	26648.6	68852.8	152757	39445.5	7216	28917.6	8440.93	19408.7	75118.9	133195	170488	6967.71	273	317	257	466	440	424000	69600	16600	960	835	508	5500	66000
29	FP1	C1-Fluoranthenes/Pyrenes	61929.9	67348.1	7101.56	16791.8	2607.56	366841	126026	24254.7	78808.9	755890	1.1627e+06	659.972	20246.6	458.026	13803.3	34904.6	111372	13940.7	27435.3	80365.3	47634.7	36440.5	36462.6	81800.3	187176	69564.7	7819.37	38149.2	9937.68	40729.1	88706.3	166216	331056	11363.9	106	168	99.6	154	165	108000	16000	3300	346	306	192	2340	10200
30	FP2	C2-Fluoranthenes/Pyrenes																																			62.7	116	52.8	78	74.8	30000	4240	891	144	134	88	920	2600
31	FP3	C3-Fluoranthenes/Pyrenes																																			45.6	126	38.1	52.6	50.8	14500	2000	408	86	89.9	55.1	589	1200
32	FP4	C4-Fluoranthenes/Pyrenes																																			48.7	115	45	56.5	49.1	7130	1020	229	65.6	68.2	43.7	373	578
33	NBT0	Naphthobenzothiophenes																																			36.2	44.9	32.9	58.2	59.4	37000	5640	1340	123	105	70.2	709	3950
34	NBT1	C1-Naphthobenzothiophenes																																			27.4	48.4	24.1	35.2	36.9	12400	1850	465	63.4	58.2	40.8	434	1190
35	NBT2	C2-Naphthobenzothiophenes																																			36.3	72.7	30.7	41.1	39.1	6630	977	233	58.7	55.3	39.9	336	586
36	NBT3	C3-Naphthobenzothiophenes																																			37.8	82.9	33.4	43.5	39.3	4230	655	183	49.1	47	32.9	228	405
37	NBT4	C4-Naphthobenzothiophenes																																			38.6	69.7	32.7	40.1	35.5	1660	254	83	36	29.9	25.7	126	142
38	BA0	Benz[a]anthracene	12959.9	23210.9	1660.78	4470.74	877.696	157681	53795.8	12693.1	31229	235458	226555	452.641	6176.47	188.45	4001.89	23960.1	85007.8	17922.5	25916.1	56688.4	18169.2	11465.9	12312	34141.2	45659.3	21743.5	2437.71	11116.2	3899.18	12690.1	54993.3	100791	131453	4195.63	106	121	91.8	163	181	111000	18500	5390	378	351	215	2390	18200
39	C0	Chrysene/Triphenylene	13693.7	21756.6	2236.72	4813.77	1235.74	143293	50851.2	11383.3	30321.9	323407	347912	534.009	7321.67	247.985	4804.75	67815.3	200893	58848.8	68520.6	149752	19142.4	13277.1	13507.5	38624.5	37582.5	18721.1	2296.67	10644.2	4411.65	12243.8	39574.5	69852.3	114395	4354.72	141	161	128	224	246	126000	20700	6130	443	401	266	2610	19500
40	BC1	C1-Chrysenes	32641.5	49799.7	5654.65	13442.4	3021.67	205123	77616.1	16780	42963.6	709692	787932	626.936	14071.6	290.879	8304.76	28544.4	91196.4	17593.9	33759.3	62956.6	45175.3	31560.4	28216.9	81413	85036.3	52515.4	4884.72	30312.6	10232.1	24337.5	53054.8	102554	133542	8651.6	104	112	89.5	118	123	37400	5700	1380	184	183	123	1290	4090
41	BC2	C2-Chrysenes	38818.2	90502.4	0	21358.8	5622.32	93575.4	42284.1	7901.82	21934.3	469528	554884	0	7492.76	0	3407.1	7765.65	21671.2	4226.54	8727.44	14808.8	24003.5	18599	17081.6	64088.5	34543.8	23905	2229.85	17253.5	8544.03	12364.8	26514.9	50683.2	67711.6	6223.53	61.5	136	46.5	67.3	71.9	17800	2730	649	121	125	75.8	862	1830
42	BC3	C3-Chrysenes	0	118943	0	0	2504.09	39010.4	18437.5	3463.14	8858.88	161547	188607	0	0	0	0	2448.94	7257.61	2378.02	2488.4	3792.96	4651.38	4329.48	3364.41	0	0	0	0	0	330.154	2724.57	0	13593.9	16277.4	0	73.6	190	57.3	74.6	71.7	9280	1390	318	89.1	99.3	60.4	590	891
43	BC4	C4-Chrysenes	0	73501.5	0	0	2446.41	0	0	0	0	0	0	0	0	0	0	0	0	0	0	0	0	0	0	0	0	0	0	0	0	0	0	0	0	0	68.6	140	52.8	62.1	62.3	4230	710	199	48.9	55.5	36.4	283	437
44	BBF	Benzo[b]fluoranthene	8351.63	17421.9	2673.49	4034.05	1199.49	167647	58465.7	14350.4	30640.1	316694	329907	455.139	5264.68	108.35	3091.63	64540.4	188189	56096.2	81525.5	114816	18929.6	15991.7	15837.2	53102	33099.9	28263.4	3030.5	10631.9	8008.69	19496.7	76396.8	145016	185182	7272.83	130	152	123	195	206	86600	13800	4610	383	364	213	1900	13400
45	BJKF	Benzo[j]fluoranthene/Benzo[k]fluoranthene																																			109	130	100	178	182	62000	12000	4580	343	323	188	1720	7700
46	BAF	Benzo[a]fluoranthene																																			30.6	38.9	27.3	49.4	53.8	21600	3780	1020	90.8	89.1	52.9	455	2750
47	BEP	Benzo[e]pyrene	4630.64	7479.78	1679.11	2433.27	593.344	51369.6	18087.2	4620.38	10113.9	138413	151408	300.359	2003.65	105.849	1219.16	23253.4	66447.6	20184.7	33700.4	36895.7	10042.1	7943.69	8783.55	19054	15307.6	14253.8	1847.86	4628.44	3874.97	5189.99	18955.4	31827.7	38840.7	2552.67	120	149	110	187	208	71200	12500	4470	340	323	187	1700	13200
48	BAP	Benzo[a]pyrene	13310	20817.5	1828.4	4043.86	737.488	140326	49856.5	11182	25435.4	291131	302380	437.23	4413.44	186.249	3014.9	23832.6	72428.8	18998.8	28310.4	40003.3	16298.3	15300.8	14992.9	34841.8	41943.6	33049.1	2254.81	9188.61	3758.76	10810.6	44430	93814.9	130432	3870.96	173	197	144	280	316	137000	23800	7900	542	513	287	2840	23700
49	PER	Perylene	2438.32	5339.65	723.826	1279.61	877.525	32726.8	11383.7	2811.77	6239.82	52127.6	50414.2	257.663	2220.58	70.0727	1027.91	6200.38	17640.4	5238.15	6135.26	9461.71	3740.65	3152.23	3607.98	6790.25	5244.05	4497.98	364.282	1630.44	917.662	2642.15	5743.71	12835.5	17943.8	1191.67	160	197	153	248	239	34000	5930	2130	330	302	131	828	4500
50	IND	Indeno[1,2,3-cd]pyrene	13860.8	34277.6	2624.95	10885.7	1484.4	110469	45355.5	8329.94	27465.6	264117	267407	365.865	4218.73	85.2954	2167.93	25420.4	107833	24142.2	31489.3	60164.8	16469	11838.2	10403.4	30947	24275.6	19677	937.999	6245.12	2586.28	15880	33127.5	70792.5	132822	4612	133	151	125	208	235	81500	14400	5010	374	368	204	1830	14500
51	DA	Dibenz[ah]anthracene/Dibenz[ac]anthracene	3033.11	9475.4	507.69	2033.33	274.187	22520.4	11167.9	1534.33	6255.91	74868.9	88696.4	67.4283	700.627	0	369.03	8480.57	31619	6103.57	8458.25	17284	3682.6	2675.02	2187.26	6700	5154	4284.75	229.821	1287	450.575	4214.8	9894.37	19710.8	37332.2	905.598	28.5	34.8	25.3	41.2	46.2	15500	2680	890	82.2	82.9	44.1	460	2000
52	GHI	Benzo[g,h,i]perylene	6712.96	12925.1	1240.29	4096.93	632.492	62591.7	20772.5	4577.77	14193.2	137356	143196	255.904	3384.04	109.479	1831.63	18760.6	57856.3	14416.6	19342.3	30302.5	10972.6	8888.27	8779.02	18870.3	16872.7	14018.4	1034.63	4674.36	2146.19	5267.62	18913.6	33601.4	48406.2	2513.34	173	196	163	274	306	96100	17300	6160	456	434	244	2120	17600
53	D0	cis/trans-Decalin
54	D1	C1-Decalins
55	D2	C2-Decalins
56	D3	C3-Decalins
57	D4	C4-Decalins
58	BT0	Benzothiophene
59	BT1	C1-Benzo(b)thiophenes
60	BT2	C2-Benzo(b)thiophenes
61	BT3	C3-Benzo(b)thiophenes
62	BT4	C4-Benzo(b)thiophenes
		Bulk Sediment Concentrations(mg/kgdry)
		Site	A	A	A	A	A	A	A	A	A	B	B	B	B	B	B	C	C	C	C	C	D	D	D	E	F	F	F	F	F	G	G	G	G	G	H	H	H	H	H	H	H	H	I	I	I	I	I
		Sample	1	2	3	4	5	6	7	8	9	10	11	12	13	14	15	16	17	18	19	20	21	22	23	24	25	26	27	28	29	30	31	32	33	34	35	36	37	38	39	40	41	42	43	44	45	46	47
		ƩPAH16	309.594	302.25	31.1737	91.6652	12.9503	2476.66	746.339	145.198	403.72	4821.12	4798.01	6.51093	115.894	2.54011	66.48	283.17	1038.65	240.538	310.333	631.779	178.759	134.342	140.563	428.662	1384.45	240.558	54.4783	168.279	53.4721	170.64	609.255	1158.85	1732.21	52.4675	1.8016	2.1657	1.6427	2.8965	2.9465	2385.36	393.563	82.541	5.7152	5.3822	3.231	33.912	327.002
		ƩPAH34	977.144	1028.55	84.2446	231.613	58.0908	5058.49	1695.99	317.128	957.049	16002.7	16728.4	13.0401	320.733	6.50868	188.969	410.826	1465.85	318.781	442.693	922.951	453.723	361.807	317.503	943.516	3426.77	512.187	138.743	492.667	121.779	326.447	961.952	1842.65	2990.49	107.7	2.81163	4.524	2.67348	4.2579	4.3359	3079.68	498.649	101.078	7.9407	7.5477	4.5407	48.3	388.445
		ƩPAH53																																			3.40285	7.21034	3.6265	5.03271	5.17046	3375.96	543.312	108.864	9.2569	8.6711	5.3513	56.3963	415.348
		ƩTU PA62
OC Normalized Sediment Concentrations (μg/Kgoc)
		Site	A	A	A	A	A	A	A	A	A	B	B	B	B	B	B	C	C	C	C	C	D	D	D	E	F	F	F	F	F	G	G	G	G	G	H	H	H	H	H	H	H	H	I	I	I	I	I
		Sample	1	2	3	4	5	6	7	8	9	10	11	12	13	14	15	16	17	18	19	20	21	22	23	24	25	26	27	28	29	30	31	32	33	34	35	36	37	38	39	40	41	42	43	44	45	46	47
#	Abbrev	Substance
1	N0	Naphthalene	1.12856e+06	148034	124288	2.19571e+06	4734.57	1.85476e+06	662748	110097	100061	5.13962e+06	5.10034e+06	19431.9	75958.3	17590.9	32864.5	5272.16	7165.49	18582.4	5506.53	11948.4	40735.6	43859.8	23165.5	50603.1	5.90211e+06	32028.9	635059	50343.1	31381.7	221873	163033	345033	1.02795e+06	47051	2798.97	9526.81	1708.33	4177.14	3031.41	220909	64766.4	7383.72	4810.34	8263.16	2970.59	23367.3	83397.7
2	N1	C1-Naphthalenes	2.36969e+06	323288	67680.6	3.22248e+06	7013.57	2.0203e+06	381509	78923.1	81367.4	1.09604e+07	5.48968e+06	29193.9	123938	14258.7	60656.1	5176.26	7838.93	9168.68	3911.81	8607.55	42176.8	52245.4	23452	59581.7	8.27661e+06	84022.9	1.32703e+06	480758	61180	106666	77694.5	171484	702697	18478.8	932.99	4153.52	677.083	1382.86	994.764	1.59091e+06	540187	3279.07	1614.94	2622.81	1250	9846.94	247104
3	N2	C2-Naphthalenes	3.20143e+06	721146	106479	2.70051e+06	19548.2	4.59496e+06	1.28433e+06	210734	234394	1.34031e+07	6.32049e+06	45557.1	340686	26412.3	309256	26361.9	42349.8	33009.8	21807.8	41900.7	53713.1	81067.3	31655.2	131571	5.85957e+06	175180	1.90734e+06	2.75892e+06	229362	216618	198073	382893	1.19863e+06	29909.7	1030.93	5194.53	947.917	1691.43	1240.84	3.16364e+06	990654	18720.9	2126.44	3780.7	1602.94	20102	588803
4	N3	C3-Naphthalenes	1.55991e+06	553236	68574.6	1.24353e+06	39736.8	2.64758e+06	1.16146e+06	153217	209590	7.90027e+06	4.04101e+06	28651.1	326842	23618	258504	24729.3	71163.3	23771	14003.7	65128.7	54885.4	82235.9	25437.5	148808	2.29624e+06	150711	907702	2.35433e+06	229710	145196	145286	253770	674941	21757.6	963.918	8422.71	947.917	1948.57	1544.5	1.77273e+06	571963	27500	2327.59	4912.28	1446.08	26836.7	430502
5	N4	C4-Naphthalenes	530594	301872	38317	594133	15356.5	1.57907e+06	839385	113306	170465	4.36966e+06	2.4792e+06	0	286825	25713.5	251966	36111.1	165837	28860.1	38852.7	123433	82213.7	117032	46955	124392	565317	143185	334701	1.03624e+06	146692	55793.3	55286.8	85629.6	202011	19294.2	742.268	6214.51	796.875	1417.14	1219.9	700000	227103	17151.2	1781.61	3280.7	1024.51	16071.4	194981
6	B	Biphenyl	0	0	0	0	0	0	0	0	0	0	0	0	0	0	0	0	0	0	0	0	0	0	0	0	0	0	0	0	0	0	0	0	0	0	356.186	1409.04	318.75	582.857	486.911	64090.9	58972	1127.91	706.897	1078.95	549.02	3178.57	78764.5
7	DF	Dibenzofuran	0	0	0	0	0	0	0	0	0	0	0	0	0	0	0	0	0	0	0	0	0	0	0	0	0	0	0	0	0	0	0	0	0	0	356.186	961.094	338.542	532	385.34	477273	145794	2988.37	1620.69	1868.42	794.118	7040.82	118726
8	AY	Acenaphthylene	187155	387032	28009.8	648188	6509.76	914720	363891	51992.3	46866.9	1.21205e+06	956070	16841.4	49143	13014.4	116749	2792.9	5681.79	2628.77	2852.59	4167	130651	205572	96589.9	153521	394395	514068	280848	464821	138318	522611	475720	1.25059e+06	2.22061e+06	44311.9	1077.32	2649.84	1093.75	1782.86	2047.12	1.19091e+06	419626	71511.6	3948.28	5412.28	1784.31	9285.71	662162
9	AE	Acenaphthene	1.09385e+06	224522	29302	1.55449e+06	1292.18	2.97279e+06	774037	104790	117633	4.5037e+06	1.90049e+06	16857.7	179423	11121.7	68576.6	6046.42	118406	40340.2	5714.55	51640.6	6089.72	14392.3	6949.01	48448.4	2.17317e+06	143066	737817	935359	47565.9	39235.4	36562.2	61671.1	106751	24285.6	1216.49	5068.35	1125	2400	1895.29	6.18182e+06	2.05607e+06	75000	5114.94	7614.04	3308.82	55612.2	1.65444e+06
10	F0	Fluorene	498472	211495	19143.4	1.10336e+06	1938.12	2.69601e+06	763374	74842.4	85795.4	3.09033e+06	1.12875e+06	17742.8	183145	6824.77	102586	6683.47	113145	50714.7	7943.11	100974	10217.8	22895	10150.7	126308	298802	54966.6	377766	573754	108680	360269	291060	648976	1.80326e+06	19007.4	1072.16	2450.05	1036.46	1725.71	1350.79	3.43636e+06	1.1215e+06	35697.7	4287.36	6192.98	2666.67	30663.3	942085
11	F1	C1-Fluorenes	905704	492186	47289.7	1.17206e+06	8210.92	2.808e+06	1.26497e+06	140307	206657	4.72071e+06	2.68019e+06	31211.3	234733	19690.7	261770	23597	125400	33480.8	23486.1	107134	82383.5	134345	63776.5	223045	1.52966e+06	227104	705119	1.71655e+06	234489	333247	260329	537543	1.25947e+06	76817.1	455.155	2681.39	472.917	868.571	706.806	1.09545e+06	328972	19186	1614.94	3017.54	960.784	14642.9	330116
12	F2	C2-Fluorenes	634830	479243	38592.9	855222	9330.6	1.92747e+06	924417	140422	183417	4.44252e+06	2.78616e+06	21923.2	238029	18895.7	244096	1091.64	130173	32671.3	43431.7	109994	87976.5	149642	63789.5	175559	463765	149986	307615	808387	189758	176240	86435.8	251132	547621	48833.6	788.66	4269.19	786.458	1268.57	1167.54	836364	239252	22267.4	2160.92	3649.12	1377.45	15816.3	254826
13	F3	C3-Fluorenes	0	569327	0	0	26642.9	0	0	0	0	0	0	0	0	0	0	0	0	0	0	0	0	0	0	0	0	0	0	0	0	0	0	0	0	0	1118.56	5478.44	1104.17	1611.43	1424.08	559091	163551	15232.6	2729.89	4394.74	1500	14693.9	181853
14	A0	Anthracene	801788	638202	34666	1.18498e+06	10185.5	7.67075e+06	2.55492e+06	312627	465249	6.44914e+06	2.92418e+06	44316.8	355946	28344	365758	125849	1.06458e+06	788990	120735	827693	161163	230427	121695	222194	1.51729e+06	316801	551663	1.13972e+06	287888	851185	1.238e+06	2.44009e+06	6.2399e+06	36816.5	2190.72	5320.72	2151.04	4160	3471.2	5.63636e+06	1.81308e+06	170930	7931.03	9824.56	5245.1	33214.3	1.75483e+06
15	P0	Phenanthrene	1.94565e+06	1.28929e+06	91050.9	3.39991e+06	11055.5	1.08513e+07	3.19554e+06	393780	540320	9.62608e+06	3.8734e+06	64765.7	532365	22484.5	432270	49873	659686	240446	51421.1	374801	134877	208118	104123	753230	4.3015e+06	200201	1.56353e+06	2.29043e+06	858287	1.24967e+06	1.69813e+06	3.35529e+06	5.488e+06	58197.9	6855.67	23028.4	6458.33	12457.1	9842.93	2.32273e+07	7.66355e+06	312209	24770.1	48333.3	13921.6	237755	1.16216e+07
16	PA1	C1-Phenanthrenes/Anthracenes	2.84463e+06	2.20902e+06	168937	4.00545e+06	25395.8	1.17003e+07	5.12809e+06	696272	993151	1.72829e+07	1.02167e+07	80807.3	857365	77058.7	934577	112034	837373	219264	98032.1	645410	550172	671631	257987	1.18998e+06	4.38685e+06	741829	1.91289e+06	4.03421e+06	1.47474e+06	1.57107e+06	1.50416e+06	2.90568e+06	6.70464e+06	104489	3154.64	11146.2	2770.83	5062.86	4345.55	5.27273e+06	1.51402e+06	114535	10229.9	15350.9	5245.1	88775.5	1.64479e+06
17	PA2	C2-Phenanthrenes/Anthracenes	3.35046e+06	3.65207e+06	428319	6.22387e+06	96591.6	1.20312e+07	5.59861e+06	796036	1.16855e+06	2.55068e+07	1.76059e+07	100380	1.11239e+06	105676	1.00026e+06	166744	1.02388e+06	160602	145326	938421	977803	1.56845e+06	468861	1.78706e+06	2.60017e+06	1.09471e+06	1.32816e+06	4.2636e+06	1.0294e+06	1.52242e+06	1.29942e+06	2.40599e+06	5.28354e+06	179007	2530.93	12618.3	2291.67	3782.86	3476.44	2.46818e+06	682243	73255.8	8620.69	12719.3	4691.18	62244.9	783784
18	PA3	C3-Phenanthrenes/Anthracenes	1.0572e+06	1.81563e+06	181393	2.85897e+06	56835.3	6.18086e+06	3.42771e+06	517344	628432	1.61161e+07	1.16773e+07	55327.3	714812	54937.1	544115	174560	629015	187167	166517	559593	611169	957990	403700	937091	538106	439810	423661	1.43359e+06	866087	408491	390981	632073	1.325e+06	89976.9	2226.8	22082	3583.33	3251.43	3303.66	963636	270093	31104.7	5862.07	8464.91	3073.53	35714.3	312741
19	PA4	C4-Phenanthrenes/Anthracenes	252075	196467	46613.8	0	17726.8	1.32459e+06	709925	116251	143062	3.21056e+06	2.3831e+06	11049	154153	0	104720	58736.7	162589	39917.7	52060.5	133311	116039	220911	75557.3	314504	40148.4	58343.3	103467	242093	244461	98836	121998	168957	373091	0	2360.82	50893.8	7604.17	3451.43	4057.59	323182	91215	11918.6	4982.76	5500	2539.22	26632.7	106757
20	RET	Retene	0	0	0	0	0	0	0	0	0	0	0	0	0	0	0	0	0	0	0	0	0	0	0	0	0	0	0	0	0	0	0	0	0	0	5773.2	182965	27395.8	8914.29	12303.7	196364	60280.4	10348.8	15574.7	11315.8	7647.06	75510.2	89961.4
21	DBT0	Dibenzothiophene	0	0	0	0	0	0	0	0	0	0	0	0	0	0	0	0	0	0	0	0	0	0	0	0	0	0	0	0	0	0	0	0	0	0	829.897	2523.66	796.875	1457.14	1225.13	2.90455e+06	943925	46046.5	2563.22	4333.33	1705.88	24846.9	1.01931e+06
22	DBT1	C1-Dibenzothiophenes	0	0	0	0	0	0	0	0	0	0	0	0	0	0	0	0	0	0	0	0	0	0	0	0	0	0	0	0	0	0	0	0	0	0	737.113	3301.79	692.708	1182.86	989.529	1.03182e+06	300000	25174.4	1919.54	3228.07	1073.53	17653.1	335907
23	DBT2	C2-Dibenzothiophenes	0	0	0	0	0	0	0	0	0	0	0	0	0	0	0	0	0	0	0	0	0	0	0	0	0	0	0	0	0	0	0	0	0	0	932.99	4605.68	901.042	1428.57	1335.08	745455	212150	24069.8	2482.76	3824.56	1372.55	18520.4	247104
24	DBT3	C3-Dibenzothiophenes	0	0	0	0	0	0	0	0	0	0	0	0	0	0	0	0	0	0	0	0	0	0	0	0	0	0	0	0	0	0	0	0	0	0	958.763	5089.38	963.542	1422.86	1361.26	430455	125234	16104.7	2465.52	3912.28	1323.53	14642.9	144595
25	DBT4	C4-Dibenzothiophenes	0	0	0	0	0	0	0	0	0	0	0	0	0	0	0	0	0	0	0	0	0	0	0	0	0	0	0	0	0	0	0	0	0	0	690.722	3974.76	687.5	982.857	900.524	160455	47757	6337.21	1454.02	2491.23	867.647	7346.94	52895.8
26	BF	Benzo(b)fluorene	0	0	0	0	0	0	0	0	0	0	0	0	0	0	0	0	0	0	0	0	0	0	0	0	0	0	0	0	0	0	0	0	0	0	1082.47	2513.14	1031.25	1794.29	1738.22	1.31364e+06	371963	38372.1	5672.41	7140.35	2382.35	31581.6	519305
27	FL0	Fluoranthene	819183	1.46732e+06	112728	2.67113e+06	21349.9	8.61899e+06	3.26033e+06	568325	555139	3.91335e+06	2.86784e+06	83009.7	486780	44660.4	370497	613758	3.46866e+06	670238	703539	2.24404e+06	333492	437376	297693	1.41967e+06	1.31705e+06	612893	686446	1.5887e+06	1.22683e+06	1.58164e+06	2.75337e+06	4.42992e+06	4.98959e+06	184659	12371.1	26183	11718.8	22857.1	19633.5	1.67273e+07	5.62617e+06	796512	49942.5	64386	22156.9	250000	1.11583e+07
28	PY0	Pyrene	1.05852e+06	1.49565e+06	139470	2.72513e+06	19329.3	8.07495e+06	2.83481e+06	528303	579149	4.6245e+06	3.72728e+06	77167.2	470665	50212	488750	480939	3.00328e+06	490059	514706	1.75118e+06	611694	603745	490261	1.33955e+06	2.36539e+06	1.20481e+06	995310	2.38005e+06	1.15235e+06	1.32634e+06	1.94693e+06	3.39207e+06	4.77111e+06	162418	14072.2	33333.3	13385.4	26628.6	23036.6	1.92727e+07	6.50467e+06	965116	55172.4	73245.6	24902	280612	1.27413e+07
29	FP1	C1-Fluoranthenes/Pyrenes	1.96291e+06	2.43134e+06	223319	4.53832e+06	30605.2	9.57709e+06	3.9818e+06	641061	823965	9.17097e+06	8.45273e+06	56935	559670	55115.3	578486	894935	3.18856e+06	729192	828519	2.64964e+06	906396	1.17234e+06	670812	1.59144e+06	2.89835e+06	2.12476e+06	1.07853e+06	3.13985e+06	1.35668e+06	2.78331e+06	2.29908e+06	4.23299e+06	9.26464e+06	264893	5463.92	17665.6	5187.5	8800	8638.74	4.90909e+06	1.49533e+06	191860	19885.1	26842.1	9411.76	119388	1.96911e+06
30	FP2	C2-Fluoranthenes/Pyrenes	0	0	0	0	0	0	0	0	0	0	0	0	0	0	0	0	0	0	0	0	0	0	0	0	0	0	0	0	0	0	0	0	0	0	3231.96	12197.7	2750	4457.14	3916.23	1.36364e+06	396262	51802.3	8275.86	11754.4	4313.73	46938.8	501931
31	FP3	C3-Fluoranthenes/Pyrenes	0	0	0	0	0	0	0	0	0	0	0	0	0	0	0	0	0	0	0	0	0	0	0	0	0	0	0	0	0	0	0	0	0	0	2350.52	13249.2	1984.38	3005.71	2659.69	659091	186916	23720.9	4942.53	7885.96	2700.98	30051	231660
32	FP4	C4-Fluoranthenes/Pyrenes	0	0	0	0	0	0	0	0	0	0	0	0	0	0	0	0	0	0	0	0	0	0	0	0	0	0	0	0	0	0	0	0	0	0	2510.31	12092.5	2343.75	3228.57	2570.68	324091	95327.1	13314	3770.11	5982.46	2142.16	19030.6	111583
33	NBT0	Naphthobenzothiophenes	0	0	0	0	0	0	0	0	0	0	0	0	0	0	0	0	0	0	0	0	0	0	0	0	0	0	0	0	0	0	0	0	0	0	1865.98	4721.35	1713.54	3325.71	3109.95	1.68182e+06	527103	77907	7068.97	9210.53	3441.18	36173.5	762548
34	NBT1	C1-Naphthobenzothiophenes	0	0	0	0	0	0	0	0	0	0	0	0	0	0	0	0	0	0	0	0	0	0	0	0	0	0	0	0	0	0	0	0	0	0	1412.37	5089.38	1255.21	2011.43	1931.94	563636	172897	27034.9	3643.68	5105.26	2000	22142.9	229730
35	NBT2	C2-Naphthobenzothiophenes	0	0	0	0	0	0	0	0	0	0	0	0	0	0	0	0	0	0	0	0	0	0	0	0	0	0	0	0	0	0	0	0	0	0	1871.13	7644.58	1598.96	2348.57	2047.12	301364	91308.4	13546.5	3373.56	4850.88	1955.88	17142.9	113127
36	NBT3	C3-Naphthobenzothiophenes	0	0	0	0	0	0	0	0	0	0	0	0	0	0	0	0	0	0	0	0	0	0	0	0	0	0	0	0	0	0	0	0	0	0	1948.45	8717.14	1739.58	2485.71	2057.59	192273	61215	10639.5	2821.84	4122.81	1612.75	11632.7	78185.3
37	NBT4	C4-Naphthobenzothiophenes	0	0	0	0	0	0	0	0	0	0	0	0	0	0	0	0	0	0	0	0	0	0	0	0	0	0	0	0	0	0	0	0	0	0	1989.69	7329.13	1703.13	2291.43	1858.64	75454.5	23738.3	4825.58	2068.97	2622.81	1259.8	6428.57	27413.1
38	BA0	Benz[a]anthracene	410773	837940	52225.8	1.20831e+06	10301.6	4.11657e+06	1.69968e+06	335484	326506	2.85673e+06	1.64704e+06	39048.8	170734	22676.5	167717	614325	2.43375e+06	937466	782642	1.86901e+06	345725	368874	226507	664227	707020	664126	336235	914916	532311	867209	1.42531e+06	2.56683e+06	3.67872e+06	97800.2	5463.92	12723.4	4781.25	9314.29	9476.44	5.04545e+06	1.72897e+06	313372	21724.1	30789.5	10539.2	121939	3.51351e+06
39	C0	Chrysene/Triphenylene	434032	785439	70337	1.30102e+06	14504	3.74094e+06	1.60664e+06	300865	317022	3.92379e+06	2.5293e+06	46068.4	202390	29840.6	201364	1.73875e+06	5.75152e+06	3.07819e+06	2.06925e+06	4.93731e+06	364242	427142	248500	751449	581952	571812	316782	876065	602274	836708	1.02569e+06	1.77892e+06	3.20135e+06	101509	7268.04	16929.5	6666.67	12800	12879.6	5.72727e+06	1.93458e+06	356395	25459.8	35175.4	13039.2	133163	3.76448e+06
40	BC1	C1-Chrysenes	1.0346e+06	1.79782e+06	177819	3.63309e+06	35465.6	5.35513e+06	2.45228e+06	443501	449194	8.61047e+06	5.72822e+06	54085	388976	35002.1	348047	731864	2.61093e+06	920277	1.0195e+06	2.07568e+06	859598	1.01534e+06	519113	1.58391e+06	1.31676e+06	1.60401e+06	673755	2.49486e+06	1.39687e+06	1.66316e+06	1.37507e+06	2.61173e+06	3.73717e+06	201669	5360.82	11777.1	4661.46	6742.86	6439.79	1700000	532710	80232.6	10574.7	16052.6	6029.41	65816.3	789575
41	BC2	C2-Chrysenes	1.23037e+06	3.26724e+06	0	5.77264e+06	65989.7	2.44297e+06	1.33597e+06	208848	229327	5.69663e+06	4.03397e+06	0	207120	0	142790	199107	620441	221077	263560	488244	456740	598357	314255	1.24686e+06	534899	730145	307565	1.42004e+06	1.16642e+06	844974	687211	1.29074e+06	1.89492e+06	145071	3170.1	14300.7	2421.88	3845.71	3764.4	809091	255140	37732.6	6954.02	10964.9	3715.69	43979.6	353282
42	BC3	C3-Chrysenes	0	4.29399e+06	0	0	29390.7	1.01844e+06	582531	91532.3	92621.6	1.96e+06	1.37116e+06	0	0	0	0	62789.7	207784	124386	75147.1	125054	88506.6	139285	61895.9	0	0	0	0	0	45072.2	186189	0	346194	455523	0	3793.81	19979	2984.38	4262.86	3753.93	421818	129907	18488.4	5120.69	8710.53	2960.78	30102	172008
43	BC4	C4-Chrysenes	0	2.65348e+06	0	0	28713.7	0	0	0	0	0	0	0	0	0	0	0	0	0	0	0	0	0	0	0	0	0	0	0	0	0	0	0	0	0	3536.08	14721.3	2750	3548.57	3261.78	192273	66355.1	11569.8	2810.34	4868.42	1784.31	14438.8	84362.9
44	BBF	Benzo[b]fluoranthene	264711	628948	84072	1.09028e+06	14078.6	4.37675e+06	1.84722e+06	379286	320349	3.84235e+06	2.3984e+06	39264.3	145530	13038	129568	1.65478e+06	5.38782e+06	2.93421e+06	2.46199e+06	3.78546e+06	360194	514477	291360	1.03311e+06	512542	863269	417999	875054	1.09334e+06	1.33235e+06	1.98005e+06	3.6931e+06	5.18232e+06	169530	6701.03	15983.2	6406.25	11142.9	10785.3	3.93636e+06	1.28972e+06	268023	22011.5	31929.8	10441.2	96938.8	2.58687e+06
45	BJKF	Benzo[j]fluoranthene/Benzo[k]fluoranthene	0	0	0	0	0	0	0	0	0	0	0	0	0	0	0	0	0	0	0	0	0	0	0	0	0	0	0	0	0	0	0	0	0	0	5618.56	13669.8	5208.33	10171.4	9528.8	2.81818e+06	1.1215e+06	266279	19712.6	28333.3	9215.69	87755.1	1.48649e+06
46	BAF	Benzo[a]fluoranthene	0	0	0	0	0	0	0	0	0	0	0	0	0	0	0	0	0	0	0	0	0	0	0	0	0	0	0	0	0	0	0	0	0	0	1577.32	4090.43	1421.88	2822.86	2816.75	981818	353271	59302.3	5218.39	7815.79	2593.14	23214.3	530888
47	BEP	Benzo[e]pyrene	146771	270028	52802.2	657640	6964.13	1.3411e+06	571465	122119	105744	1.67933e+06	1.10073e+06	25911.7	55386	12737	51094.2	596206	1.90238e+06	1.0558e+06	1.01772e+06	1.21645e+06	191082	255560	161593	370700	237032	435363	254877	380942	529006	354669	491284	810551	1.08696e+06	59502.9	6185.57	15667.7	5729.17	10685.7	10890.1	3.23636e+06	1.16822e+06	259884	19540.2	28333.3	9166.67	86734.7	2.54826e+06
48	BAP	Benzo[a]pyrene	421871	751535	57496.9	1.09293e+06	8655.96	3.66349e+06	1.57522e+06	295545	265933	3.53219e+06	2.19829e+06	37719.3	121999	22411.7	126353	611055	2.07362e+06	993763	854946	1.31891e+06	310125	492249	275828	677855	649483	1.00944e+06	311008	756264	513141	738763	1.15153e+06	2.38917e+06	3.65014e+06	90232.1	8917.53	20715	7500	16000	16544.5	6.22727e+06	2.2243e+06	459302	31149.4	45000	14068.6	144898	4.57529e+06
49	PER	Perylene	77284.2	192767	22761.8	345839	10299.6	854395	359667	74316.3	65238.7	632448	366508	22228.3	61382.5	8432	43078.9	158975	505042	273990	185279	311952	71177.2	101412	66376.8	132106	81202.3	137385	50245.8	134193	125278	180557	148865	326881	502159	27777.9	8247.42	20715	7968.75	14171.4	12513.1	1.54545e+06	554206	123837	18965.5	26491.2	6421.57	42244.9	868726
50	IND	Indeno[1,2,3-cd]pyrene	439328	1.23746e+06	82545.4	2.94209e+06	17422.5	2.88401e+06	1.43301e+06	220164	287158	3.20444e+06	1.94403e+06	31562.8	116617	10263.8	90856.5	651765	3.08723e+06	1.2628e+06	950944	1.98363e+06	313372	380852	191394	602082	375899	601009	129379	514002	353075	1.08519e+06	858597	1.80286e+06	3.71704e+06	107506	6855.67	15878	6510.42	11885.7	12303.7	3.70455e+06	1.34579e+06	291279	21494.3	32280.7	10000	93367.3	2.79923e+06
51	DA	Dibenz[ah]anthracene/Dibenz[ac]anthracene	96136.5	342072	15965.1	549550	3218.16	587940	352851	40552.9	65406.9	908361	644817	5816.96	19367.2	0	15465.8	217437	905244	319258	255431	569853	70072.6	86059.1	40239.6	130350	79808.1	130872	31699.5	105926	61512	288028	256442	501972	1.04474e+06	21109.5	1469.07	3659.31	1317.71	2354.29	2418.85	704545	250467	51744.2	4724.14	7271.93	2161.76	23469.4	386100
52	GHI	Benzo[g,h,i]perylene	212772	466609	39002.8	1.10728e+06	7423.61	1.63408e+06	656308	120992	148393	1.6665e+06	1.04102e+06	22076.6	93543.7	13173.8	76762.6	481013	1.65641e+06	754088	584118	999070	208788	285948	161510	367125	261268	428175	142707	384721	292995	359974	490202	855722	1.35465e+06	58586	8917.53	20609.9	8489.58	15657.1	16020.9	4.36818e+06	1.61682e+06	358140	26206.9	38070.2	11960.8	108163	3.39768e+06
53	D0	cis/trans-Decalin	0	0	0	0	0	0	0	0	0	0	0	0	0	0	0	0	0	0	0	0	0	0	0	0	0	0	0	0	0	0	0	0	0	0	0	0	0	0	0	0	0	0	0	0	0	0	0
54	D1	C1-Decalins	0	0	0	0	0	0	0	0	0	0	0	0	0	0	0	0	0	0	0	0	0	0	0	0	0	0	0	0	0	0	0	0	0	0	0	0	0	0	0	0	0	0	0	0	0	0	0
55	D2	C2-Decalins	0	0	0	0	0	0	0	0	0	0	0	0	0	0	0	0	0	0	0	0	0	0	0	0	0	0	0	0	0	0	0	0	0	0	0	0	0	0	0	0	0	0	0	0	0	0	0
56	D3	C3-Decalins	0	0	0	0	0	0	0	0	0	0	0	0	0	0	0	0	0	0	0	0	0	0	0	0	0	0	0	0	0	0	0	0	0	0	0	0	0	0	0	0	0	0	0	0	0	0	0
57	D4	C4-Decalins	0	0	0	0	0	0	0	0	0	0	0	0	0	0	0	0	0	0	0	0	0	0	0	0	0	0	0	0	0	0	0	0	0	0	0	0	0	0	0	0	0	0	0	0	0	0	0
58	BT0	Benzothiophene	0	0	0	0	0	0	0	0	0	0	0	0	0	0	0	0	0	0	0	0	0	0	0	0	0	0	0	0	0	0	0	0	0	0	0	0	0	0	0	0	0	0	0	0	0	0	0
59	BT1	C1-Benzo(b)thiophenes	0	0	0	0	0	0	0	0	0	0	0	0	0	0	0	0	0	0	0	0	0	0	0	0	0	0	0	0	0	0	0	0	0	0	0	0	0	0	0	0	0	0	0	0	0	0	0
60	BT2	C2-Benzo(b)thiophenes	0	0	0	0	0	0	0	0	0	0	0	0	0	0	0	0	0	0	0	0	0	0	0	0	0	0	0	0	0	0	0	0	0	0	0	0	0	0	0	0	0	0	0	0	0	0	0
61	BT3	C3-Benzo(b)thiophenes	0	0	0	0	0	0	0	0	0	0	0	0	0	0	0	0	0	0	0	0	0	0	0	0	0	0	0	0	0	0	0	0	0	0	0	0	0	0	0	0	0	0	0	0	0	0	0
62	BT4	C4-Benzo(b)thiophenes	0	0	0	0	0	0	0	0	0	0	0	0	0	0	0	0	0	0	0	0	0	0	0	0	0	0	0	0	0	0	0	0	0	0	0	0	0	0	0	0	0	0	0	0	0	0	0
		OC Normalized Sediment Concentrations (mg/kgoc)
		Site	A	A	A	A	A	A	A	A	A	B	B	B	B	B	B	C	C	C	C	C	D	D	D	E	F	F	F	F	F	G	G	G	G	G	H	H	H	H	H	H	H	H	I	I	I	I	I
		Sample	1	2	3	4	5	6	7	8	9	10	11	12	13	14	15	16	17	18	19	20	21	22	23	24	25	26	27	28	29	30	31	32	33	34	35	36	37	38	39	40	41	42	43	44	45	46	47
		ƩPAH16	9812.81	10911.5	980.304	24774.4	151.999	64658	23580.6	3837.65	4220.98	58493.1	34881.2	561.69	3203.61	305.657	2786.14	7260.34	29736.2	12581.8	9371.74	20829.7	3401.44	4321.99	2585.97	8339.73	21437.7	7347.54	7514.25	13850.1	7299.94	11661	15790.6	29512.2	48476.1	1223.02	92.866	227.729	85.5573	165.514	154.267	108425	36781.6	4798.9	328.46	472.123	158.382	1730.2	63127.8
		ƩPAH34*	30971.3	37131.7	2649.2	62598.1	681.817	132062	53584.7	8381.84	10006.2	194156	121614	1124.95	8865.91	783.204	7919.56	10533.4	41967	16674.4	13368.9	30429.6	8633.47	11639.8	5841.18	18356.3	53062.4	15644.1	19136.9	40548.7	16625.2	22308.5	24931.8	46926.5	83689.2	2510.5	144.929	475.71	139.244	243.309	227.01	139985	46602.7	5876.65	456.362	662.079	222.583	2464.29	74989.4
		ƩPAH53																																			175.405	758.185	188.88	287.583	270.705	153453	50776.8	6329.31	532.006	760.623	262.319	2877.36	80183
		ƩTU PAH62
		* For Samples from Site Q only 25 PAHs were quantified so reported for PAH34 is based on this measured subset
		Diagnostic Source Ratios
		Nap/Phe	0.580046	0.114818	1.36504	0.645814	0.428254	0.170926	0.207398	0.27959	0.185189	0.533927	1.31676	0.300034	0.142681	0.782357	0.0760276	0.105712	0.010862	0.0772834	0.107087	0.0318794	0.302021	0.210745	0.222482	0.0671815	1.3721	0.159983	0.40617	0.0219797	0.0365632	0.177545	0.096007	0.102833	0.187308	0.808466	0.408271	0.413699	0.264516	0.335321	0.307979	0.00951076	0.00845122	0.0236499	0.1942	0.170962	0.21338	0.0982833	0.00717608
		Phe/Ant	2.42663	2.0202	2.62652	2.86917	1.08542	1.41463	1.25074	1.25958	1.16136	1.49261	1.32461	1.46142	1.49563	0.793273	1.18185	0.396292	0.619669	0.304751	0.425901	0.452826	0.836894	0.903182	0.855604	3.38997	2.83499	0.631947	2.83421	2.00965	2.98133	1.46816	1.37168	1.37507	0.879501	1.58076	3.12941	4.32806	3.00242	2.99451	2.8356	4.12097	4.2268	1.82653	3.12319	4.91964	2.65421	7.15822	6.62266
		Fla/Pyr	0.773892	0.981056	0.808262	0.980187	1.10454	1.06737	1.15011	1.07575	0.958544	0.846219	0.769419	1.07571	1.03424	0.889437	0.758049	1.27617	1.15496	1.36767	1.36688	1.28145	0.545195	0.724438	0.607214	1.05982	0.556799	0.508705	0.68968	0.667508	1.06464	1.19249	1.41422	1.30596	1.04579	1.13694	0.879121	0.785489	0.875486	0.858369	0.852273	0.867925	0.864943	0.825301	0.905208	0.879042	0.889764	0.890909	0.875758
		c2Nap-c2Phe	0.955519	0.197462	0.248597	0.433895	0.202379	0.381921	0.229401	0.264728	0.200584	0.525473	0.358999	0.453846	0.306266	0.249938	0.309175	0.158098	0.0413621	0.205538	0.150061	0.0446503	0.0549324	0.0516861	0.0675152	0.0736242	2.25353	0.160024	1.43608	0.647088	0.222812	0.142286	0.152432	0.159142	0.226861	0.167087	0.407332	0.411667	0.413636	0.44713	0.356928	1.28177	1.45205	0.255556	0.246667	0.297241	0.341693	0.322951	0.751232
		c3Nap-Chr	3.59401	0.704365	0.974943	0.955811	2.73971	0.707732	0.722912	0.509256	0.661121	2.01343	1.59768	0.621927	1.61491	0.791473	1.28377	0.0142225	0.012373	0.00772241	0.0067675	0.0131911	0.150684	0.192526	0.102364	0.198028	3.94575	0.263568	2.86538	2.6874	0.381405	0.173532	0.141647	0.142654	0.21083	0.214343	0.132624	0.497516	0.142187	0.152232	0.119919	0.309524	0.295652	0.0771615	0.0914221	0.139651	0.110902	0.201533	0.114359
		c3Nap-c2Phe	0.465582	0.151485	0.160102	0.1998	0.411389	0.22006	0.207456	0.192475	0.179358	0.309732	0.229526	0.285427	0.293821	0.223495	0.258436	0.148307	0.0695038	0.148012	0.0963602	0.0694025	0.0561313	0.0524312	0.0542538	0.0832698	0.88311	0.137672	0.68343	0.552194	0.22315	0.0953719	0.111808	0.105474	0.127744	0.121546	0.380855	0.6675	0.413636	0.515106	0.444277	0.718232	0.838356	0.375397	0.27	0.386207	0.308255	0.431148	0.549261
		Fla/(Fla+Pyr)	0.436268	0.495219	0.446983	0.494997	0.524836	0.516294	0.534907	0.518247	0.489417	0.458353	0.434843	0.518237	0.508415	0.470742	0.431188	0.560665	0.535954	0.577644	0.577502	0.561682	0.352832	0.420101	0.377805	0.51452	0.357656	0.33718	0.408172	0.400303	0.515654	0.543897	0.585787	0.566342	0.511192	0.532041	0.467836	0.439929	0.466805	0.461894	0.460123	0.464646	0.46379	0.452145	0.475123	0.467814	0.470833	0.471154	0.466882
		BaA/(BaA+Chr)	0.486234	0.516171	0.426115	0.481527	0.415293	0.523903	0.514069	0.527201	0.507369	0.421315	0.394375	0.458766	0.457579	0.431793	0.454417	0.261073	0.297333	0.233453	0.274429	0.274599	0.486959	0.4634	0.476849	0.469194	0.548515	0.537346	0.514895	0.510846	0.469168	0.50895	0.581522	0.590653	0.534692	0.490697	0.42915	0.429078	0.417652	0.421189	0.423888	0.468354	0.471939	0.467882	0.460414	0.466755	0.446985	0.478	0.482759
		Ant/(Phe+Ant)	0.291832	0.331104	0.275747	0.258453	0.47952	0.414142	0.444298	0.44256	0.462672	0.401185	0.43018	0.406269	0.4007	0.55764	0.458327	0.716182	0.61741	0.76643	0.701311	0.688314	0.544397	0.525436	0.538908	0.227792	0.260757	0.612765	0.26081	0.332265	0.251173	0.405161	0.421642	0.42104	0.532056	0.387483	0.242165	0.187685	0.249849	0.250344	0.260716	0.195276	0.191321	0.353791	0.242531	0.168929	0.273657	0.122576	0.131188
		c2Nap-c1Chr	3.09438	0.401121	0.598802	0.743309	0.551186	0.85805	0.523728	0.475159	0.521809	1.55661	1.1034	0.842325	0.875855	0.754593	0.888547	0.0360202	0.0162202	0.0358694	0.0213908	0.0201866	0.0624863	0.0798424	0.0609795	0.0830672	4.44999	0.109213	2.83091	1.10584	0.164198	0.130245	0.144046	0.146605	0.320731	0.148311	0.192308	0.441071	0.203352	0.250847	0.192683	1.86096	1.85965	0.233333	0.201087	0.235519	0.265854	0.305426	0.745721
		c3Nap-c1Chr	1.50775	0.307725	0.385642	0.342278	1.12043	0.494402	0.473625	0.345472	0.466591	0.917519	0.705457	0.529743	0.840263	0.674759	0.742728	0.0337895	0.0272559	0.0258303	0.0137359	0.0313771	0.06385	0.0809934	0.0490018	0.09395	1.74386	0.0939589	1.34723	0.943672	0.164447	0.0873013	0.105657	0.0971655	0.180602	0.107888	0.179808	0.715179	0.203352	0.288983	0.239837	1.04278	1.07368	0.342754	0.220109	0.306011	0.239837	0.407752	0.545232
[truncated: 32 more columns]

## Sheet: Table S3
Toxic Units Calculated using for OC-Normalized Sediment Concentrations Using Equilibrium Partitioning
		Site	A	A	A	A	A	A	A	A	A	B	B	B	B	B	B	C	C	C	C	C	D	D	D	E	F	F	F	F	F	G	G	G	G	G	H	H	H	H	H	H	H	H	I	I	I	I	I
		Sample	1	2	3	4	5	6	7	8	9	10	11	12	13	14	15	16	17	18	19	20	21	22	23	24	25	26	27	28	29	30	31	32	33	34	35	36	37	38	39	40	41	42	43	44	45	46	47
#	Abbrev	Substance
1	N0	Naphthalene	4.23546	0.555565	0.466449	8.24042	0.0177686	6.96085	2.48727	0.41319	0.375526	19.2888	19.1414	0.0729273	0.285069	0.0660181	0.123339	0.0197862	0.0268918	0.0697392	0.0206658	0.044842	0.152879	0.164604	0.0869392	0.189912	22.1504	0.120203	2.38335	0.188936	0.117774	0.832681	0.611856	1.2949	3.85784	0.176581	0.0105044	0.0357538	0.00641131	0.0156767	0.0113768	0.829063	0.243066	0.0277108	0.018053	0.0310113	0.0111485	0.0876968	0.312988
2	N1	C1-Naphthalenes	7.13839	0.973863	0.203879	9.70731	0.0211275	6.0859	1.14925	0.237746	0.245109	33.0169	16.537	0.087943	0.373346	0.0429524	0.182719	0.0155928	0.0236138	0.0276195	0.0117838	0.0259292	0.127052	0.157383	0.0706463	0.179482	24.9322	0.253108	3.99751	1.44822	0.184297	0.321317	0.234045	0.516574	2.11679	0.0556649	0.00281051	0.012512	0.00203963	0.00416568	0.0029966	4.79241	1.62724	0.00987778	0.00486481	0.00790087	0.00376547	0.0296627	0.74437
3	N2	C2-Naphthalenes	7.79984	1.75697	0.25942	6.57942	0.0476264	11.195	3.12908	0.513423	0.571067	32.6549	15.399	0.110994	0.830035	0.06435	0.75346	0.0642271	0.103179	0.0804237	0.0531318	0.102085	0.130864	0.197509	0.0771236	0.320554	14.276	0.426801	4.64697	6.72173	0.55881	0.527759	0.482578	0.932866	2.92029	0.0728709	0.00251171	0.0126558	0.00230947	0.00412093	0.00302313	7.70776	2.41359	0.0456109	0.00518077	0.00921115	0.00390534	0.0489758	1.43454
4	N3	C3-Naphthalenes	3.09304	1.09697	0.135971	2.4657	0.078791	5.24969	2.30297	0.303803	0.41558	15.6648	8.01261	0.0568102	0.64807	0.0468303	0.512569	0.0490339	0.141104	0.0471338	0.0277668	0.129139	0.108828	0.163059	0.050438	0.295061	4.55304	0.298834	1.79981	4.66823	0.455475	0.287898	0.288076	0.503181	1.33829	0.0431415	0.00191128	0.0167008	0.00187955	0.00386367	0.00306248	3.51501	1.1341	0.0545276	0.00461519	0.00974019	0.00286732	0.0532125	0.853609
5	N4	C4-Naphthalenes	0.858976	0.488698	0.0620311	0.961837	0.0248606	2.55634	1.35887	0.18343	0.275964	7.07402	4.01355	0	0.46434	0.0416275	0.407905	0.05846	0.268473	0.0467214	0.0628984	0.199825	0.133095	0.189462	0.0760151	0.201377	0.915188	0.231801	0.541845	1.67757	0.237479	0.0903233	0.0895035	0.138625	0.327033	0.0312353	0.00120165	0.0100606	0.00129006	0.0022942	0.00197488	1.13323	0.367655	0.0277659	0.00288424	0.00531111	0.00165857	0.0260179	0.315653
6	B	Biphenyl	0	0	0	0	0	0	0	0	0	0	0	0	0	0	0	0	0	0	0	0	0	0	0	0	0	0	0	0	0	0	0	0	0	0	0.000449326	0.0017775	0.000402101	0.000735271	0.000614235	0.0808503	0.0743928	0.00142285	0.000891746	0.00136109	0.000692585	0.00400975	0.0993609
7	DF	Dibenzofuran	0	0	0	0	0	0	0	0	0	0	0	0	0	0	0	0	0	0	0	0	0	0	0	0	0	0	0	0	0	0	0	0	0	0	0.00122118	0.0032951	0.00116069	0.00182396	0.00132114	1.63633	0.499855	0.0102456	0.00555652	0.00640586	0.00272263	0.0241394	0.407051
8	AY	Acenaphthylene	0.502459	1.03907	0.0751985	1.74021	0.0174769	2.45577	0.976946	0.139585	0.125825	3.25401	2.56678	0.0452146	0.131935	0.0349402	0.313439	0.00749817	0.015254	0.00705752	0.00765841	0.0111872	0.350761	0.551903	0.259317	0.412162	1.05884	1.38013	0.754	1.24792	0.371344	1.40306	1.27718	3.35749	5.96173	0.118965	0.0028923	0.00711409	0.00293642	0.00478648	0.00549595	3.19726	1.12658	0.191989	0.0106	0.0145305	0.00479039	0.0249296	1.77772
9	AE	Acenaphthene	2.7668	0.56791	0.0741169	3.93196	0.00326847	7.51942	1.95786	0.265057	0.297542	11.3917	4.80713	0.04264	0.453835	0.0281314	0.173459	0.0152939	0.299498	0.102037	0.0144545	0.130621	0.0154034	0.036404	0.0175769	0.122546	5.49684	0.361874	1.86625	2.36591	0.120314	0.0992426	0.092481	0.155992	0.270018	0.0614283	0.00307702	0.01282	0.00284559	0.0060706	0.00479397	15.6364	5.20067	0.189706	0.0129378	0.0192591	0.00836939	0.140666	4.18477
10	F0	Fluorene	1.20457	0.511083	0.0462604	2.66629	0.00468351	6.51497	1.84471	0.180858	0.207327	7.46786	2.72766	0.0428758	0.442574	0.0164922	0.2479	0.0161508	0.273419	0.122553	0.0191947	0.244007	0.0246914	0.0553264	0.0245295	0.305227	0.722063	0.132828	0.91288	1.38649	0.262628	0.870598	0.703354	1.56827	4.35761	0.0459319	0.00259091	0.00592061	0.00250463	0.00417023	0.0032642	8.30405	2.71012	0.0862643	0.0103605	0.0149655	0.00644406	0.0740985	2.27657
11	F1	C1-Fluorenes	1.79153	0.973567	0.0935413	2.3184	0.0162416	5.55437	2.50218	0.277534	0.408777	9.33779	5.30154	0.0617375	0.464313	0.0389492	0.517793	0.046676	0.248048	0.0662266	0.0464567	0.211917	0.162959	0.265741	0.126153	0.441193	3.02575	0.449224	1.39476	3.39541	0.46383	0.659179	0.514943	1.06329	2.49129	0.151948	0.000900318	0.00530392	0.000935452	0.00171808	0.0013981	2.16686	0.650722	0.0379509	0.00319443	0.00596885	0.00190048	0.0289643	0.652985
12	F2	C2-Fluorenes	1.03157	0.778749	0.0627117	1.3897	0.0151618	3.13206	1.50214	0.22818	0.298045	7.2189	4.52738	0.0356242	0.386787	0.0307047	0.396645	0.00177387	0.211525	0.0530894	0.0705746	0.178736	0.142958	0.243162	0.103655	0.285276	0.753598	0.24372	0.49986	1.31359	0.308348	0.286382	0.140454	0.408078	0.88986	0.0793524	0.00128154	0.00693725	0.00127796	0.00206137	0.0018972	1.35905	0.388775	0.0361836	0.0035114	0.00592966	0.0022383	0.0257008	0.414081
13	F3	C3-Fluorenes	0	0.7612	0	0	0.035622	0	0	0	0	0	0	0	0	0	0	0	0	0	0	0	0	0	0	0	0	0	0	0	0	0	0	0	0	0	0.00149553	0.00732478	0.00147629	0.00215451	0.00190403	0.747514	0.218671	0.0203662	0.0036499	0.00587584	0.00200553	0.019646	0.243141
14	A0	Anthracene	1.6823	1.33907	0.0727357	2.48631	0.021371	16.0947	5.3607	0.65595	0.976179	13.5315	6.13547	0.0929849	0.746842	0.059471	0.767428	0.264054	2.23368	1.65545	0.253324	1.73665	0.33815	0.483479	0.255339	0.466203	3.18356	0.664707	1.15749	2.39134	0.604042	1.78594	2.59754	5.11976	13.0925	0.0772477	0.00459654	0.0111638	0.00451328	0.00872845	0.00728323	11.8261	3.80419	0.358643	0.0166408	0.0206138	0.0110052	0.0696897	3.68195
15	P0	Phenanthrene	4.08233	2.70517	0.191042	7.13365	0.0231965	22.768	6.70484	0.826224	1.13369	20.1973	8.12711	0.13589	1.117	0.0471767	0.906983	0.104643	1.38414	0.504499	0.107891	0.786401	0.282996	0.43667	0.218469	1.58042	9.02535	0.42006	3.28058	4.80576	1.80085	2.62204	3.563	7.04002	11.5148	0.12211	0.0143845	0.0483178	0.0135508	0.0261374	0.0206523	48.7351	16.0796	0.655073	0.0519723	0.101412	0.02921	0.498854	24.3843
16	PA1	C1-Phenanthrenes/Anthracenes	4.90416	3.80838	0.291249	6.90543	0.0437827	20.1715	8.84087	1.20038	1.7122	29.7958	17.6137	0.139313	1.47811	0.13285	1.61122	0.193148	1.44364	0.378013	0.169008	1.11269	0.948501	1.1579	0.444771	2.05154	7.56298	1.27892	3.29784	6.95501	2.54247	2.70854	2.59319	5.00942	11.5589	0.18014	0.00543863	0.0192161	0.00477694	0.00872841	0.00749177	9.09023	2.61018	0.197459	0.0176364	0.0264651	0.0090426	0.15305	2.83563
17	PA2	C2-Phenanthrenes/Anthracenes	4.75828	5.18662	0.608292	8.83906	0.137178	17.0865	7.95106	1.13052	1.65956	36.2244	25.0036	0.142558	1.57979	0.150079	1.42056	0.236808	1.4541	0.228085	0.20639	1.33273	1.38866	2.2275	0.665869	2.53796	3.69273	1.55469	1.88623	6.0551	1.46194	2.16211	1.84542	3.41696	7.50361	0.254223	0.00359439	0.0179203	0.00325459	0.00537236	0.00493719	3.50528	0.968912	0.104037	0.012243	0.0180638	0.00666234	0.0883993	1.11312
18	PA3	C3-Phenanthrenes/Anthracenes	1.23751	2.12529	0.212329	3.34656	0.0665285	7.235	4.01229	0.605576	0.73561	18.8647	13.6689	0.0647633	0.836722	0.0643065	0.636912	0.204331	0.736292	0.219088	0.194916	0.65503	0.715403	1.12137	0.472551	1.09691	0.629879	0.514819	0.495915	1.67808	1.0138	0.478158	0.457662	0.739871	1.55097	0.105322	0.00260658	0.0258481	0.00419446	0.00380595	0.0038671	1.12798	0.316157	0.0364095	0.00686183	0.00990858	0.00359771	0.0418053	0.366079
19	PA4	C4-Phenanthrenes/Anthracenes	0.22945	0.178832	0.0424298	0	0.0161357	1.2057	0.646203	0.105817	0.130221	2.92238	2.1692	0.0100572	0.140316	0	0.0953208	0.0534646	0.147995	0.0363347	0.0473876	0.121345	0.105624	0.201083	0.0687754	0.286275	0.0365448	0.0531065	0.0941802	0.220363	0.222519	0.0899646	0.111047	0.153792	0.339603	0	0.00214892	0.0463257	0.00692163	0.00314163	0.00369339	0.294174	0.0830276	0.0108488	0.00453551	0.00500633	0.0023113	0.0242421	0.0971744
20	RET	Retene	0	0	0	0	0	0	0	0	0	0	0	0	0	0	0	0	0	0	0	0	0	0	0	0	0	0	0	0	0	0	0	0	0	0	0.00583197	0.184828	0.0276747	0.00900504	0.0124289	0.198363	0.0608941	0.0104542	0.0157333	0.011431	0.00772491	0.076279	0.0908773
21	DBT0	Dibenzothiophene	0	0	0	0	0	0	0	0	0	0	0	0	0	0	0	0	0	0	0	0	0	0	0	0	0	0	0	0	0	0	0	0	0	0	0.00195626	0.00594885	0.00187842	0.00343482	0.00288792	6.84669	2.22505	0.108542	0.0060421	0.0102147	0.00402116	0.05857	2.40274
22	DBT1	C1-Dibenzothiophenes	0	0	0	0	0	0	0	0	0	0	0	0	0	0	0	0	0	0	0	0	0	0	0	0	0	0	0	0	0	0	0	0	0	0	0.0014322	0.00641534	0.00134593	0.00229828	0.00192264	2.00481	0.582897	0.0489136	0.00372965	0.00627211	0.00208586	0.0342997	0.652665
23	DBT2	C2-Dibenzothiophenes	0	0	0	0	0	0	0	0	0	0	0	0	0	0	0	0	0	0	0	0	0	0	0	0	0	0	0	0	0	0	0	0	0	0	0.0014978	0.00739383	0.00144651	0.00229339	0.0021433	1.19673	0.340579	0.038641	0.00398575	0.00613985	0.00220345	0.0297322	0.396695
24	DBT3	C3-Dibenzothiophenes	0	0	0	0	0	0	0	0	0	0	0	0	0	0	0	0	0	0	0	0	0	0	0	0	0	0	0	0	0	0	0	0	0	0	0.00127343	0.00675971	0.00127978	0.00188984	0.00180802	0.57173	0.166335	0.0213902	0.0032747	0.00519629	0.00175791	0.0194486	0.19205
25	DBT4	C4-Dibenzothiophenes	0	0	0	0	0	0	0	0	0	0	0	0	0	0	0	0	0	0	0	0	0	0	0	0	0	0	0	0	0	0	0	0	0	0	0.000759651	0.00437142	0.000756108	0.00108094	0.00099039	0.176467	0.0525228	0.00696962	0.00159912	0.00273984	0.000954232	0.00808011	0.0581744
26	BF	Benzo(b)fluorene	0	0	0	0	0	0	0	0	0	0	0	0	0	0	0	0	0	0	0	0	0	0	0	0	0	0	0	0	0	0	0	0	0	0	0.00155126	0.00360151	0.00147785	0.00257133	0.00249099	1.88253	0.533048	0.0549898	0.00812896	0.0102326	0.00341407	0.0452586	0.7442
27	FL0	Fluoranthene	1.33035	2.38293	0.183071	4.33792	0.0346723	13.9972	5.29478	0.92296	0.901547	6.35528	4.65737	0.134808	0.790531	0.0725285	0.601687	0.996743	5.63311	1.08847	1.14255	3.64433	0.541592	0.710299	0.483454	2.30555	2.13889	0.995339	1.11479	2.58006	1.99238	2.56859	4.47148	7.19419	8.1031	0.299886	0.0200907	0.0425212	0.0190313	0.03712	0.0318848	27.1651	9.1369	1.29354	0.0811067	0.104563	0.0359828	0.406	18.1211
28	PY0	Pyrene	1.71904	2.42894	0.2265	4.42561	0.0313908	13.1137	4.60373	0.857965	0.940538	7.5102	6.0531	0.12532	0.764361	0.0815443	0.793731	0.781045	4.87733	0.795856	0.835883	2.84392	0.993392	0.980482	0.796184	2.17543	3.84139	1.95661	1.61638	3.8652	1.87141	2.15397	3.16181	5.50872	7.74829	0.263766	0.0228532	0.0541334	0.0217379	0.0432448	0.0374115	31.2989	10.5636	1.56735	0.0896001	0.118951	0.0404408	0.455715	20.6919
29	FP1	C1-Fluoranthenes/Pyrenes	2.63442	3.2631	0.299717	6.09088	0.0410752	12.8534	5.34397	0.860367	1.10584	12.3083	11.3444	0.0764124	0.751133	0.0739702	0.776385	1.20109	4.27936	0.978647	1.11195	3.55607	1.21647	1.5734	0.900296	2.13588	3.88988	2.85164	1.4475	4.21399	1.8208	3.73548	3.0856	5.6811	12.4341	0.355513	0.00733312	0.023709	0.00696214	0.0118105	0.011594	6.58848	2.00688	0.257496	0.0266877	0.0360248	0.0126315	0.16023	2.64274
30	FP2	C2-Fluoranthenes/Pyrenes	0	0	0	0	0	0	0	0	0	0	0	0	0	0	0	0	0	0	0	0	0	0	0	0	0	0	0	0	0	0	0	0	0	0	0.00358504	0.0135303	0.00305043	0.00494408	0.00434407	1.51261	0.439553	0.0574616	0.00917998	0.0130385	0.00478499	0.0520668	0.556765
31	FP3	C3-Fluoranthenes/Pyrenes	0	0	0	0	0	0	0	0	0	0	0	0	0	0	0	0	0	0	0	0	0	0	0	0	0	0	0	0	0	0	0	0	0	0	0.00187436	0.0105652	0.00158239	0.00239683	0.0021209	0.525574	0.149051	0.0189156	0.00394129	0.00628845	0.00215382	0.0239634	0.184731
32	FP4	C4-Fluoranthenes/Pyrenes	0	0	0	0	0	0	0	0	0	0	0	0	0	0	0	0	0	0	0	0	0	0	0	0	0	0	0	0	0	0	0	0	0	0	0.000545153	0.00262608	0.000508982	0.000701135	0.000558264	0.0703815	0.0207018	0.00289134	0.00081874	0.00129918	0.000465203	0.0041328	0.024232
33	NBT0	Naphthobenzothiophenes	0	0	0	0	0	0	0	0	0	0	0	0	0	0	0	0	0	0	0	0	0	0	0	0	0	0	0	0	0	0	0	0	0	0	0.00439381	0.0111173	0.00403486	0.00783103	0.00732297	3.96016	1.24117	0.183447	0.0166452	0.021688	0.00810291	0.0851774	1.79557
34	NBT1	C1-Naphthobenzothiophenes	0	0	0	0	0	0	0	0	0	0	0	0	0	0	0	0	0	0	0	0	0	0	0	0	0	0	0	0	0	0	0	0	0	0	0.00274585	0.00989448	0.00244031	0.00391051	0.00375596	1.09579	0.336137	0.0525597	0.00708383	0.00992536	0.00388829	0.0430489	0.446628
35	NBT2	C2-Naphthobenzothiophenes	0	0	0	0	0	0	0	0	0	0	0	0	0	0	0	0	0	0	0	0	0	0	0	0	0	0	0	0	0	0	0	0	0	0	0.00300394	0.0122727	0.00256698	0.00377042	0.00328647	0.483812	0.146587	0.0217477	0.00541595	0.00778764	0.00313999	0.0275213	0.181616
36	NBT3	C3-Naphthobenzothiophenes	0	0	0	0	0	0	0	0	0	0	0	0	0	0	0	0	0	0	0	0	0	0	0	0	0	0	0	0	0	0	0	0	0	0	0.00258615	0.0115701	0.00230892	0.00329924	0.002731	0.2552	0.0812495	0.0141217	0.00374537	0.00547213	0.00214057	0.0154398	0.103774
37	NBT4	C4-Naphthobenzothiophenes	0	0	0	0	0	0	0	0	0	0	0	0	0	0	0	0	0	0	0	0	0	0	0	0	0	0	0	0	0	0	0	0	0	0	0.00213116	0.00785022	0.00182422	0.00245435	0.00199079	0.0808193	0.0254261	0.00516868	0.00221607	0.00280929	0.00134937	0.00688564	0.0293622
38	BA0	Benz[a]anthracene	0.51741	1.05547	0.0657837	1.52199	0.0129759	5.18524	2.14092	0.422576	0.411267	3.59834	2.07462	0.0491859	0.215056	0.0285634	0.211256	0.773804	3.06556	1.18083	0.985816	2.35421	0.435475	0.464634	0.285308	0.83666	0.890562	0.836533	0.423522	1.15243	0.670499	1.09234	1.79532	3.23318	4.63371	0.123189	0.00688235	0.0160265	0.00602246	0.0117323	0.0119365	6.35526	2.17781	0.394724	0.0273637	0.0387824	0.0132752	0.153594	4.42562
39	C0	Chrysene/Triphenylene	0.546707	0.989339	0.0885965	1.63876	0.0182692	4.71209	2.02373	0.378969	0.399321	4.94241	3.1859	0.0580277	0.254931	0.0375872	0.253638	2.19013	7.24461	3.87729	2.60643	6.21904	0.458799	0.538028	0.313011	0.946526	0.733027	0.720255	0.399018	1.10349	0.758624	1.05392	1.29196	2.24073	4.03243	0.12786	0.00915483	0.0213245	0.00839734	0.0161229	0.0162231	7.21407	2.4368	0.448916	0.0320691	0.044307	0.0164242	0.167732	4.74174
40	BC1	C1-Chrysenes	1.08092	1.87833	0.185782	3.79578	0.0370537	5.59492	2.56209	0.46336	0.469308	8.99603	5.98471	0.0565068	0.406393	0.0365694	0.363632	0.764635	2.72785	0.961485	1.06515	2.16862	0.898089	1.06081	0.542358	1.65483	1.37572	1.67584	0.703924	2.60658	1.45942	1.73763	1.43664	2.72868	3.90451	0.210699	0.00560087	0.0123044	0.00487019	0.00704479	0.00672815	1.77612	0.556564	0.0838252	0.0110482	0.0167714	0.0062994	0.0687634	0.824931
41	BC2	C2-Chrysenes	0.843466	2.23981	0	3.95737	0.0452384	1.67475	0.915856	0.143174	0.157213	3.90526	2.76544	0	0.141988	0	0.0978877	0.136496	0.425336	0.151556	0.18068	0.33471	0.313113	0.410197	0.215433	0.854768	0.366693	0.500542	0.210847	0.973494	0.799625	0.579261	0.471109	0.884854	1.29904	0.0994513	0.00217323	0.0098037	0.00166029	0.00263638	0.00258064	0.554662	0.174908	0.0258671	0.00476725	0.00751686	0.00254724	0.0301497	0.242188
42	BC3	C3-Chrysenes	0	0.808649	0	0	0.00553489	0.191794	0.109703	0.0172375	0.0174426	0.36911	0.258218	0	0	0	0	0.0118246	0.0391301	0.0234246	0.0141518	0.0235502	0.0166677	0.0262304	0.0116563	0	0	0	0	0	0.00848805	0.0350634	0	0.0651956	0.0857846	0	0.000714456	0.00376246	0.000562021	0.000802786	0.000706944	0.0794373	0.0244642	0.00348175	0.000964334	0.00164038	0.000557578	0.00566885	0.0323927
43	BC4	C4-Chrysenes	0	0.137705	0	0	0.00149013	0	0	0	0	0	0	0	0	0	0	0	0	0	0	0	0	0	0	0	0	0	0	0	0	0	0	0	0	0	0.000183509	0.000763979	0.000142714	0.000184157	0.000169273	0.00997819	0.00344357	0.000600425	0.000145846	0.000252652	9.25987e-05	0.000749315	0.0043781
44	BBF	Benzo[b]fluoranthene	0.263057	0.625019	0.0835468	1.08347	0.0139906	4.34941	1.83568	0.376917	0.318348	3.81835	2.38342	0.039019	0.14462	0.0129565	0.128759	1.64444	5.35416	2.91588	2.44661	3.76181	0.357944	0.511263	0.28954	1.02666	0.50934	0.857876	0.415388	0.869587	1.08651	1.32402	1.96768	3.67003	5.14995	0.168471	0.00665917	0.0158833	0.00636623	0.0110732	0.010718	3.91177	1.28166	0.266349	0.021874	0.0317304	0.0103759	0.0963332	2.57071
45	BJKF	Benzo[j]fluoranthene/Benzo[k]fluoranthene	0	0	0	0	0	0	0	0	0	0	0	0	0	0	0	0	0	0	0	0	0	0	0	0	0	0	0	0	0	0	0	0	0	0	0.00558346	0.0135844	0.0051758	0.0101079	0.00946927	2.80058	1.11449	0.264616	0.0195895	0.0281563	0.00915811	0.0872069	1.4772
46	BAF	Benzo[a]fluoranthene	0	0	0	0	0	0	0	0	0	0	0	0	0	0	0	0	0	0	0	0	0	0	0	0	0	0	0	0	0	0	0	0	0	0	0.00156747	0.00406488	0.00141299	0.00280522	0.00279916	0.975685	0.351064	0.0589319	0.00518579	0.00776696	0.00257694	0.0230693	0.527572
47	BEP	Benzo[e]pyrene	0.145854	0.268341	0.0524723	0.653532	0.00692062	1.33272	0.567895	0.121356	0.105083	1.66883	1.09385	0.0257498	0.05504	0.0126574	0.050775	0.592481	1.8905	1.0492	1.01136	1.20885	0.189888	0.253963	0.160584	0.368385	0.235552	0.432643	0.253285	0.378562	0.525702	0.352454	0.488215	0.805488	1.08017	0.0591312	0.00614693	0.0155698	0.00569338	0.010619	0.010822	3.21615	1.16093	0.25826	0.0194182	0.0281563	0.0091094	0.0861929	2.53234
48	BAP	Benzo[a]pyrene	0.419235	0.74684	0.0571377	1.08611	0.00860189	3.64061	1.56537	0.293699	0.264272	3.51013	2.18455	0.0374837	0.121237	0.0222717	0.125563	0.607238	2.06067	0.987555	0.849605	1.31067	0.308188	0.489174	0.274105	0.67362	0.645425	1.00313	0.309065	0.751539	0.509935	0.734148	1.14434	2.37425	3.62734	0.0896684	0.00886182	0.0205856	0.00745315	0.0159	0.0164411	6.18837	2.2104	0.456433	0.0309548	0.0447189	0.0139807	0.143993	4.54671
49	PER	Perylene	0.0699978	0.174593	0.0206158	0.313233	0.00932852	0.773842	0.325757	0.0673096	0.0590879	0.57282	0.331953	0.0201325	0.0555953	0.00763701	0.0390174	0.143986	0.457425	0.248158	0.16781	0.28254	0.0644665	0.0918503	0.0601187	0.119651	0.0735464	0.124432	0.0455085	0.121541	0.113467	0.163534	0.13483	0.296062	0.454815	0.025159	0.00746984	0.018762	0.00721744	0.0128353	0.0113333	1.39975	0.501954	0.112162	0.0171774	0.0239936	0.00581613	0.038262	0.786821
50	IND	Indeno[1,2,3-cd]pyrene	0.232377	0.654537	0.0436613	1.55618	0.00921539	1.52546	0.75797	0.116453	0.151889	1.69495	1.02827	0.0166947	0.0616829	0.00542889	0.0480574	0.344742	1.63295	0.66794	0.502989	1.04921	0.165754	0.201447	0.101235	0.318463	0.198827	0.317896	0.0684334	0.271875	0.186755	0.573999	0.454144	0.953601	1.96608	0.0568637	0.00362622	0.00839847	0.0034436	0.00628679	0.00650786	1.95947	0.71184	0.154068	0.0113691	0.0170744	0.00528937	0.0493854	1.48061
51	DA	Dibenz[ah]anthracene/Dibenz[ac]anthracene	0.0504819	0.179624	0.00838338	0.288572	0.00168988	0.308731	0.185284	0.0212946	0.0343456	0.476986	0.338598	0.00305452	0.0101698	0	0.0081212	0.114178	0.475349	0.167644	0.134128	0.299233	0.0367956	0.0451902	0.0211301	0.0684477	0.0419077	0.0687217	0.0166456	0.0556225	0.0323003	0.151245	0.134659	0.263589	0.548601	0.0110847	0.000771419	0.00192152	0.000691937	0.00123625	0.00127015	0.369961	0.131522	0.0271712	0.00248067	0.00381854	0.00113516	0.0123239	0.202744
52	GHI	Benzo[g,h,i]perylene	0.112543	0.246807	0.02063	0.585681	0.00392662	0.864324	0.347145	0.0639974	0.0784903	0.881471	0.550635	0.0116771	0.0494787	0.00696813	0.0406026	0.254426	0.876138	0.398865	0.308961	0.528445	0.110436	0.151248	0.0854284	0.194186	0.138194	0.226477	0.075483	0.203493	0.154976	0.190403	0.259286	0.452623	0.716525	0.0309883	0.00471681	0.0109013	0.00449045	0.00828164	0.00847407	2.31049	0.855197	0.189433	0.0138618	0.0201367	0.0063265	0.0572115	1.79716
53	D0	cis/trans-Decalin	0	0	0	0	0	0	0	0	0	0	0	0	0	0	0	0	0	0	0	0	0	0	0	0	0	0	0	0	0	0	0	0	0	0	0	0	0	0	0	0	0	0	0	0	0	0	0
54	D1	C1-Decalins	0	0	0	0	0	0	0	0	0	0	0	0	0	0	0	0	0	0	0	0	0	0	0	0	0	0	0	0	0	0	0	0	0	0	0	0	0	0	0	0	0	0	0	0	0	0	0
55	D2	C2-Decalins	0	0	0	0	0	0	0	0	0	0	0	0	0	0	0	0	0	0	0	0	0	0	0	0	0	0	0	0	0	0	0	0	0	0	0	0	0	0	0	0	0	0	0	0	0	0	0
56	D3	C3-Decalins	0	0	0	0	0	0	0	0	0	0	0	0	0	0	0	0	0	0	0	0	0	0	0	0	0	0	0	0	0	0	0	0	0	0	0	0	0	0	0	0	0	0	0	0	0	0	0
57	D4	C4-Decalins	0	0	0	0	0	0	0	0	0	0	0	0	0	0	0	0	0	0	0	0	0	0	0	0	0	0	0	0	0	0	0	0	0	0	0	0	0	0	0	0	0	0	0	0	0	0	0
58	BT0	Benzothiophene	0	0	0	0	0	0	0	0	0	0	0	0	0	0	0	0	0	0	0	0	0	0	0	0	0	0	0	0	0	0	0	0	0	0	0	0	0	0	0	0	0	0	0	0	0	0	0
59	BT1	C1-Benzo(b)thiophenes	0	0	0	0	0	0	0	0	0	0	0	0	0	0	0	0	0	0	0	0	0	0	0	0	0	0	0	0	0	0	0	0	0	0	0	0	0	0	0	0	0	0	0	0	0	0	0
60	BT2	C2-Benzo(b)thiophenes	0	0	0	0	0	0	0	0	0	0	0	0	0	0	0	0	0	0	0	0	0	0	0	0	0	0	0	0	0	0	0	0	0	0	0	0	0	0	0	0	0	0	0	0	0	0	0
61	BT3	C3-Benzo(b)thiophenes	0	0	0	0	0	0	0	0	0	0	0	0	0	0	0	0	0	0	0	0	0	0	0	0	0	0	0	0	0	0	0	0	0	0	0	0	0	0	0	0	0	0	0	0	0	0	0
62	BT4	C4-Benzo(b)thiophenes	0	0	0	0	0	0	0	0	0	0	0	0	0	0	0	0	0	0	0	0	0	0	0	0	0	0	0	0	0	0	0	0	0	0	0	0	0	0	0	0	0	0	0	0	0	0	0
		Site	A	A	A	A	A	A	A	A	A	B	B	B	B	B	B	C	C	C	C	C	D	D	D	E	F	F	F	F	F	G	G	G	G	G	H	H	H	H	H	H	H	H	I	I	I	I	I
		Sample	1	2	3	4	5	6	7	8	9	10	11	12	13	14	15	16	17	18	19	20	21	22	23	24	25	26	27	28	29	30	31	32	33	34	35	36	37	38	39	40	41	42	43	44	45	46	47
		ƩTU PAH16	19.6651	16.0274	1.70311	42.7231	0.222498	110.011	38.0869	5.93569	6.61611	107.919	65.962	0.907803	5.58932	0.520078	4.74396	8.13418	35.4528	14.5417	10.2362	24.9646	4.57325	5.82015	3.51157	11.622	50.7746	10.0626	14.7933	23.2396	10.5403	17.4562	23.5261	44.4273	75.5805	1.77404	0.127246	0.32637	0.115572	0.226676	0.203203	178.102	59.7844	6.57198	0.450834	0.654031	0.223356	2.52543	96.6738
		ƩTU PAH34	57.2825	42.927	4.23355	100.047	0.872195	211.904	81.3071	12.3949	14.9822	328.514	199.987	1.7964	14.2013	1.26356	12.6068	11.9082	50.0503	19.1369	14.6776	36.6084	11.2359	15.1608	7.55801	24.4511	117.094	20.9528	36.1093	65.6671	22.7168	31.6713	35.8994	67.7713	125.876	3.49789	0.182769	0.591851	0.173036	0.314035	0.283383	227.166	74.9926	7.89471	0.60022	0.877768	0.300365	3.45512	112.81
		ƩTU PAH52																																			0.221175	0.899733	0.230189	0.371281	0.3389	250.721	82.3191	8.61152	0.703394	1.01384	0.354544	4.03625	121.704
		ƩTU PAH62
																																				ratios
		Included in EPA list of 16 priority PAHs																																		PAH52/34	1.21013	1.5202	1.33029	1.18229	1.19591	1.10369	1.0977	1.0908	1.17189	1.15502	1.18038	1.16819	1.07884
		Additional PAHs that comprise EPA34 list																																		PAH62/34
		PAH34	57.2825	42.927	4.23355	100.047	0.872195	211.904	81.3071	12.3949	14.9822	328.514	199.987	1.7964	14.2013	1.26356	12.6068	11.9082	50.0503	19.1369	14.6776	36.6084	11.2359	15.1608	7.55801	24.4511	117.094	20.9528	36.1093	65.6671	22.7168	31.6713	35.8994	67.7713	125.876	3.49789	0.199394	0.816139	0.210307	0.339018	0.310061	234.048	77.1211	8.11002	0.649657	0.935592	0.3249	3.70804	115.445
		2-Ring PAHs	23.1257	4.87207	1.12775	27.9547	0.190174	32.0478	10.4274	1.65159	1.88325	107.699	63.1035	0.328674	2.60086	0.261778	1.97999	0.2071	0.563262	0.271638	0.176247	0.50182	0.652719	0.872017	0.361162	1.18639	66.8269	1.33075	13.3695	14.7047	1.55384	2.05998	1.70606	3.38614	10.5602	0.379493	0.0193889	0.0894604	0.0143321	0.0308564	0.0230481	18.0583	5.86005	0.166916	0.0364898	0.0645357	0.0240378	0.249575	3.76052
		3 Ring PAHs	24.191	19.9749	1.76991	40.7576	0.400647	109.738	42.2998	5.61568	7.68498	160.206	92.6485	0.813659	7.77822	0.603101	7.08766	1.14384	8.44759	3.37243	1.13726	6.52132	4.47611	6.78054	2.65701	9.58571	35.1881	7.05408	15.64	31.815	9.17208	13.1652	13.8963	28.0329	59.5309	1.19667	0.0520603	0.402336	0.0780235	0.0877045	0.0804285	107.825	34.7183	1.94563	0.175434	0.265836	0.0980249	1.29046	42.5255
		4 Ring PAHs	8.67233	15.1843	1.04945	25.7683	0.227701	57.3232	22.9948	4.06661	4.40248	47.985	36.3238	0.50026	3.32439	0.330763	3.09822	6.85577	28.2923	9.05756	7.94261	21.1444	4.8736	5.76408	3.5477	10.9096	13.2362	9.53676	5.91598	16.4952	9.38124	12.9562	15.7139	27.5366	42.2409	1.48037	0.0825421	0.214672	0.076006	0.141312	0.128749	85.0331	28.2237	4.21005	0.295822	0.399668	0.139069	1.57402	53.2369
		5 Ring PAHs	1.29355	2.89576	0.286447	5.56678	0.0536735	12.7951	5.58511	1.06103	1.01152	12.6235	7.91128	0.153811	0.497824	0.0679197	0.440895	3.7015	12.7472	6.43524	5.42146	8.44076	1.23347	1.74414	0.992141	2.76941	1.84279	3.03118	1.18381	2.65222	2.60964	3.48981	4.58315	8.81564	13.5435	0.441366	0.0454031	0.109671	0.041945	0.0791454	0.077835	23.1322	8.31906	1.78742	0.141911	0.205552	0.0637683	0.593978	15.9219
		Site	A	A	A	A	A	A	A	A	A	B	B	B	B	B	B	C	C	C	C	C	D	D	D	E	F	F	F	F	F	G	G	G	G	G	H	H	H	H	H	H	H	H	I	I	I	I	I
		Sample	1	2	3	4	5	6	7	8	9	10	11	12	13	14	15	16	17	18	19	20	21	22	23	24	25	26	27	28	29	30	31	32	33	34	35	36	37	38	39	40	41	42	43	44	45	46	47
		EqP TU PAH34 Contribution
		2-Ring PAHs (%)	40.3713	11.3496	26.6384	27.9415	21.8041	15.1237	12.8248	13.3248	12.5699	32.7838	31.5538	18.2962	18.3142	20.7175	15.7058	1.73914	1.12539	1.41945	1.20079	1.37078	5.80923	5.7518	4.77854	4.85207	57.0711	6.35118	37.0251	22.3928	6.84003	6.50425	4.75233	4.99642	8.38943	10.8492	9.72389	10.9614	6.81487	9.1017	7.43341	7.71563	7.5985	2.05814	5.61678	6.89785	7.39851	6.73065	3.25742
		3 Ring PAHs (%)	42.2309	46.5323	41.8066	40.7383	45.9355	51.7866	52.0247	45.3064	51.294	48.7669	46.3273	45.2937	54.7712	47.7302	56.2211	9.60549	16.8782	17.6227	7.74825	17.8138	39.8376	44.7242	35.1548	39.2035	30.0512	33.6666	43.3129	48.4489	40.3758	41.5684	38.7089	41.364	47.2935	34.2111	26.1092	49.2974	37.0999	25.8701	25.9396	46.0694	45.0179	23.9904	27.0041	28.4137	30.1707	34.8018	36.8362
		4 Ring PAHs (%)	15.1396	35.3723	24.7888	25.7561	26.1066	27.0515	28.2814	32.8087	29.3847	14.6067	18.1631	27.8479	23.4091	26.177	24.5758	57.5718	56.5277	47.3304	54.1139	57.7585	43.3753	38.0197	46.9396	44.6181	11.3039	45.5155	16.3836	25.1195	41.2965	40.9085	43.7721	40.6317	33.5577	42.3216	41.3964	26.3034	36.1406	41.6827	41.5239	36.3314	36.5966	51.9117	45.5351	42.7182	42.8037	42.4489	46.1146
		5 Ring PAHs (%)	2.25819	6.74578	6.76612	5.56415	6.15385	6.03816	6.86915	8.56017	6.75144	3.84261	3.9559	8.56218	3.50548	5.37526	3.49729	31.0836	25.4687	33.6275	36.937	23.0569	10.978	11.5043	13.127	11.3263	1.57377	14.4667	3.27841	4.03888	11.4877	11.0188	12.7667	13.0079	10.7594	12.6181	22.7705	13.4378	19.9447	23.3455	25.1031	9.88352	10.787	22.0397	21.844	21.9703	19.627	16.0186	13.7918
		Total (%)	100	100	100	100	100	100	100	100	100	100	100	100	100	100	100	100	100	100	100	100	100	100	100	100	100	100	100	100	100	100	100	100	100	100	100	100	100	100	100	100	100	100	100	100	100	100	100
		Parent PAH TUS	19.881	16.4703	1.7762	43.6899	0.238747	112.117	38.9806	6.12436	6.78028	110.161	67.3878	0.953685	5.69996	0.540373	4.83376	8.87064	37.8007	15.839	11.4153	26.456	4.82761	6.16596	3.73227	12.11	51.0837	10.6197	15.0921	23.7397	11.1795	17.9722	24.1491	45.5289	77.1155	1.85833	0.140862	0.360702	0.128483	0.25013	0.225358	182.718	61.4473	6.9424	0.48743	0.706181	0.238282	2.64989	99.993
		Alkyl PAH TUs	37.4016	26.4567	2.45735	56.3574	0.633448	99.7869	42.3265	6.27055	8.20194	218.353	132.599	0.842719	8.50134	0.723189	7.77301	3.03756	12.2496	3.29785	3.26225	10.1524	6.40829	8.9948	3.82574	12.3411	66.0102	10.333	21.0172	41.9274	11.5373	13.6991	11.7503	22.2425	48.76	1.63956	0.0419062	0.231149	0.0445534	0.0639054	0.0580249	44.4482	13.5453	0.952308	0.112791	0.171587	0.0620833	0.805238	12.817
		Alkyl /Parent PAH TUS	1.88127	1.60633	1.38349	1.28994	2.65322	0.890024	1.08584	1.02387	1.20968	1.98213	1.9677	0.883645	1.49147	1.33832	1.60807	0.342429	0.324059	0.20821	0.285778	0.383746	1.32742	1.45878	1.02504	1.01908	1.2922	0.973005	1.3926	1.76613	1.032	0.762237	0.486571	0.488535	0.632298	0.882276	0.297498	0.64083	0.346765	0.255489	0.257478	0.243261	0.220438	0.137173	0.231399	0.24298	0.260546	0.303877	0.128179
[truncated: 31 more columns]

## Sheet: Table S4
Porewater Concentrations for Selected Samples Determined Using Passive Sampling Measurements and EqP Predictions
	Passive Sampling Measurements																					EqP Predictions
	Site	H	H	H	H	H	H	H	H	I	I	I	I	I	J	J	J	J	J	J		Site	H	H	H	H	H	H	H	H	I	I	I	I	I	J	J	J	J	J	J
	Sample	35	36	37	38	39	40	41	42	43	44	45	46	47	53	54	55	56	57	58		Sample	35	36	37	38	39	40	41	42	43	44	45	46	47	53	54	55	56	57	58
ID	Substance	µg/L	µg/L	µg/L	µg/L	µg/L	µg/L	µg/L	µg/L	µg/L	µg/L	µg/L	µg/L	µg/L	µg/L	µg/L	µg/L	µg/L	µg/L	µg/L		Substance	µg/L	µg/L	µg/L	µg/L	µg/L	µg/L	µg/L	µg/L	µg/L	µg/L	µg/L	µg/L	µg/L	µg/L	µg/L	µg/L	µg/L	µg/L	µg/L
1	Naphthalene	0.870708	0.780584	0.912862	0.905594	0.841636	6.11967	6.16327	0.536379	0.719533	0	0.533472	0.287813	2.28216	4.28275	0.23321	0.098552	0.173883	0.332779	1.44867		Naphthalene	2.14581	7.30366	1.30968	3.20238	2.32401	169.358	49.6527	5.66068	3.68782	6.33489	2.27738	17.9144	63.9362	7.75711	5.08707	3.3569	3.44692	3.63736	38.0564
2	C1-Naphthalenes	0	0	0	0	0	174.975	167.619	7.88176	0	0	0.272709	0.499704	17.7602	0.438199	0.367678	0.0788698	0.0492576	0.231465	15.9448		C1-Naphthalenes	0.207381	0.923227	0.150499	0.307376	0.221112	353.62	120.07	0.728858	0.358962	0.582986	0.277845	2.18874	54.9253	1.3456	0.893258	1.15741	0.792611	0.730103	6.47638
3	C2-Naphthalenes	0	0.31318	0	0	0	113.575	95.4634	10.2821	0	0	0	3.0752	17.2061	0	0.475338	0.476968	0.142179	0.423244	22.1832		C2-Naphthalenes	0.0662882	0.334006	0.0609506	0.108758	0.0797853	203.42	63.6986	1.20375	0.136729	0.243097	0.103068	1.29255	37.8598	0.609809	3.96614	4.56565	1.44549	3.42618	20.8164
4	C3-Naphthalenes	0	0.227348	0	0.0583618	0.0641841	19.4077	13.1695	2.31506	0.0810965	0.157341	0.0810965	1.65659	3.85382	0.285872	0.365693	0.543081	0.082449	0.310959	7.38055		C3-Naphthalenes	0.0180107	0.157377	0.0177117	0.0364088	0.0288588	33.1232	10.687	0.513834	0.0434906	0.0917853	0.0270198	0.501441	8.04387	0.162538	0.960437	2.21123	0.246235	1.07745	20.1635
5	C4-Naphthalenes	0	0.0615434	0	0	0	1.95368	1.01088	0.267125	0	0	0	0.285457	0.390212	0.833552	0.156162	0.210306	0.0453405	0.120017	0.00829038		C4-Naphthalenes	0.00399393	0.0334385	0.00428776	0.00762524	0.00656391	3.7665	1.22198	0.0922855	0.00958633	0.0176525	0.0055126	0.0864758	1.04914	0.0594772	0.362067	0.955157	0.129304	0.510579	8.90334
6	Biphenyl	0.155671	0.103132	0.213561	0	0.0856191	3.67773	14.205	0.729708	0	0	0.0870785	0	7.29708	0.578897	0.0730386	0.0422078	0.0326379	0.0807717	0.486603		Biphenyl	0.0721548	0.285439	0.0645712	0.118073	0.0986367	12.9833	11.9463	0.228487	0.143201	0.218569	0.111218	0.643904	15.9558	0.443926	0	0	0	0	0
7	Dibenzofuran	0	0	0	0	0	36.6609	33.0791	2.96026	0	0	0	0.133791	8.84918	0.664572	0.214559	0.0912704	0.0450104	0.122392	0.495704		Dibenzofuran	0.0794047	0.214257	0.0754713	0.118599	0.0859042	106.399	32.502	0.6662	0.361301	0.416528	0.177033	1.56961	26.4676	1.8218	0	0	0	0	0
8	Acenaphthylene	0	0	0	0	0	2.55133	1.75187	0.245748	0	0	0	0.0740373	0.677806	0.103823	0.0426319	0.03739	0.0100629	0	3.06773		Acenaphthylene	0.145472	0.357812	0.147691	0.240742	0.276426	160.81	56.6628	9.65633	0.533142	0.730829	0.240939	1.25386	89.4128	0.926346	0.757187	0.567293	0.85834	0.887069	4.37153
9	Acenaphthene	0	0.249741	0	0.0244064	0.0438804	265.14	241.873	36.6613	0.197741	0.385873	0.151534	9.44212	73.8924	1.07356	0.15912	0.120665	0.0648754	0.11499	0.189076		Acenaphthene	0.100972	0.420685	0.0933776	0.199206	0.157313	513.105	170.659	6.22518	0.424552	0.631983	0.27464	4.61595	137.322	1.56187	0.473191	0.491138	0.205897	0.4241	3.10512
10	Fluorene	0.0800139	0.0884048	0	0.0812126	0.10249	124.666	112.978	16.0327	0.254126	0.165422	0.235546	3.17658	32.3652	0.69246	0.210869	0.147706	0.0557303	0.141792	5.10503		Fluorene	0.120989	0.276477	0.116959	0.194739	0.15243	387.778	126.555	4.02832	0.483808	0.698849	0.300921	3.46021	106.31	1.00833	0.759333	0.554211	0.271179	0.576582	1.54249
11	C1-Fluorenes	0	0	0	0	0	9.45885	6.52335	1.25031	0	0	0	0.661032	2.43538	0.111713	0.118235	0.116642	0	0.0889998	5.66165		C1-Fluorenes	0.0148815	0.0876692	0.0154622	0.0283984	0.0231094	35.8164	10.7559	0.627297	0.0528013	0.09866	0.0314133	0.478755	10.7933	0.131485	0.641687	0.831897	0.329489	0.76369	6.82136
12	C2-Fluorenes	0	0	0	0	0	2.00605	0.964525	0.273957	0	0	0	0.246805	0.433631	0.170534	0.168031	0.146434	0	0.0903277	1.81144		C2-Fluorenes	0.00747274	0.0404516	0.00745188	0.01202	0.0110627	7.92474	2.26697	0.210989	0.0204752	0.0345763	0.0130517	0.149863	2.41454	0.077432	0.407347	0.728864	0.168938	0.622461	5.72604
13	C3-Fluorenes	0	0	0	0	0	0.277522	0.127566	0	0	0	0	0	0	0.229842	0	0.0921923	0	0	0.151681		C3-Fluorenes	0.00305209	0.0149485	0.00301283	0.00439695	0.00388576	1.52554	0.446266	0.0415636	0.00744877	0.0119915	0.0040929	0.0400937	0.496205	0.0419559	0.224408	0.355202	0.126912	0.338585	2.35563
14	Anthracene	0	0	0	0	0	43.6791	31.8256	4.30296	0.381583	0	0	0.232197	10.4083	0.503628	0.0926665	0.0794709	0.0328868	0.0593468	0.467435		Anthracene	0.117266	0.28481	0.115142	0.222679	0.185808	301.706	97.0517	9.14964	0.424536	0.525894	0.280762	1.77791	93.9332	0.840915	1.25067	1.45699	1.20335	1.68009	5.77646
15	Phenanthrene	0.119975	0.26067	0.12265	0.121981	0.151399	293.829	228.879	23.6343	0.297062	0.886104	0.237365	13.5363	59.5229	2.6617	0.340295	0.111578	0.0415416	0.13574	7.23952		Phenanthrene	0.366974	1.23268	0.345705	0.666812	0.526877	1243.32	410.218	16.7121	1.32591	2.58721	0.745201	12.7267	622.088	1.7555	1.85099	1.99544	1.24485	2.42246	3.31183
16	C1-Phenanthrenes/Anthracenes	0	0	0	0	0	16.731	8.78378	1.45799	0	0.105166	0	1.11142	3.2745	0.216603	0.149245	0.159882	0.0333093	0.0740818	3.94882		C1-Phenanthrenes/Anthracenes	0.0489259	0.172868	0.0429734	0.0785208	0.067396	81.7757	23.4812	1.77634	0.158657	0.23808	0.0813472	1.37684	25.5093	0.324359	0.608772	1.10124	0.360679	0.79244	6.58304
17	C2-Phenanthrenes/Anthracenes	0	0	0	0	0	1.61979	0.676244	0.177743	0	0	0	0.209956	0.301568	0.178515	0.0938891	0.0907822	0.0305078	0.0418124	0.84146		C2-Phenanthrenes/Anthracenes	0.0113729	0.0567014	0.0102978	0.0169986	0.0156217	11.091	3.06572	0.329181	0.0387378	0.0571553	0.0210802	0.279703	3.522	0.0955733	1.30188	2.49939	0.661846	1.64	14.8709
18	C3-Phenanthrenes/Anthracenes	0	0	0	0	0	0.168631	0.0541101	0.0157512	0	0	0	0.0302053	0.0277963	0.0836897	0.0379924	0.0292618	0.0116017	0.0131906	0.164229		C3-Phenanthrenes/Anthracenes	0.00287894	0.0285489	0.00463273	0.00420363	0.00427116	1.24584	0.349192	0.0402138	0.00757881	0.0109439	0.00397363	0.0461734	0.404329	0.0232992	0.21749	0.290701	0.160354	0.292544	1.95323
19	C4-Phenanthrenes/Anthracenes	0.000375729	0	0.000300583	0.000300583	0.000333981	0.0195379	0.000843303	0.000338156	0	0	0.000275535	0.0013735	0.000409127	0.0265655	0.000701835	0.00421781	0	0	0.0815849		C4-Phenanthrenes/Anthracenes	0.000899071	0.0193818	0.00289589	0.0013144	0.00154525	0.123077	0.0347373	0.00453895	0.00189758	0.00209456	0.000967007	0.0101425	0.0406561	0.00449214	0.0281173	0.0292945	0.0295216	0.0333573	0.268498
20	Retene	0.00197711	0	0.0016862	0.00149226	0.00176162	0.0132525	0.00442829	0.00173468	0	0	0.00138451	0.00716499	0.00181549	0	0.00324672	0.00534901	0	0	0.0122579		Retene	0.00330435	0.104722	0.0156803	0.00510219	0.00704214	0.112391	0.0345021	0.00592327	0.00891436	0.00647672	0.00437688	0.0432191	0.0514904	0	0	0	0	0	0
21	Dibenzothiophene	0.0405907	0.0428583	0.0344681	0.0362822	0.0317469	55.3303	46.4865	6.75755	0.0653079	0.102724	0.0761926	1.4921	16.9166	0.518019	0.0819763	0.0823859	0.0130255	0.0486356	4.08366		Dibenzothiophene	0.066765	0.203028	0.0641084	0.117227	0.0985615	233.67	75.9386	3.70443	0.20621	0.348616	0.137238	1.99893	82.0029	0.370242	0	0	0	0	0
22	C1-Dibenzothiophenes	0	0	0	0	0	5.30229	2.91998	0.57407	0	0	0	0.37968	1.19943	0.0929005	0.0584451	0.0601517	0	0.0310848	2.83281		C1-Dibenzothiophenes	0.0171738	0.0769275	0.0161392	0.0275591	0.0230548	24.0401	6.98962	0.586532	0.0447229	0.07521	0.0250119	0.411294	7.82622	0.104218	0	0	0	0	0
23	C2-Dibenzothiophenes	0	0	0	0	0	0.847133	0.339476	0.0971711	0	0	0	0.115858	0.162575	0.152861	0.0600449	0.0737525	0.0233656	0.02979	0.737243		C2-Dibenzothiophenes	0.00629531	0.0310766	0.00607974	0.00963922	0.00900838	5.02992	1.43147	0.16241	0.0167523	0.0258061	0.00926121	0.124966	1.66732	0.0647901	0	0	0	0	0
24	C3-Dibenzothiophenes	0	0	0	0	0	0.111814	0.0386763	0	0	0	0	0.0257842	0.0209497	0.0789409	0.0226092	0.0248193	0.012449	0.01509	0.132535		C3-Dibenzothiophenes	0.00187564	0.00995643	0.00188499	0.00278356	0.00266305	0.842105	0.244997	0.0315058	0.00482333	0.00765366	0.00258924	0.0286461	0.282873	0.0215195	0	0	0	0	0
25	C4-Dibenzothiophenes	0	0	0	0	0	0.0122828	0	0	0	0	0	0	0	0.0226178	0	0	0	0	0.0195985		C4-Dibenzothiophenes	0.000395342	0.002275	0.000393498	0.000562549	0.000515425	0.0918379	0.0273342	0.00362717	0.000832226	0.00142588	0.000496607	0.0042051	0.0302755	0.00379112	0	0	0	0	0
26	Benzo(b)fluorene	0	0	0	0	0	0	0	0	0	0	0	0	0	0.0446299	0.0192268	0.0135539	0.00576567	0.00873015	0.646		Benzo(b)fluorene	0.0085289	0.0198013	0.0081253	0.0141373	0.0136956	10.3502	2.93072	0.302337	0.0446934	0.0562594	0.0187707	0.248834	4.09165	0.0978531	0	0	0	0	0
27	Fluoranthene	0.0612702	0.102767	0.0483357	0.0626726	0.0692058	35.9533	18.0686	4.20983	0.148416	0.206444	0.0948317	2.24461	9.7938	0.246374	0.0436803	0.0301762	0.0136896	0.0217416	0.21919		Fluoranthene	0.174981	0.370339	0.165753	0.323298	0.277702	236.595	79.5781	11.2661	0.706401	0.910693	0.313393	3.53607	157.826	1.15131	1.28224	1.17172	0.657874	1.34216	2.44218
28	Pyrene	0.0687337	0.121138	0.0511545	0.0693446	0.0902008	40.2685	18.8847	4.41451	0.153491	0.225085	0.0874515	2.32753	10.0549	0.254941	0.0345217	0.0258099	0.0152985	0.0205182	0.193389		Pyrene	0.199041	0.471476	0.189327	0.376642	0.325837	272.599	92.0039	13.6509	0.780374	1.03601	0.35222	3.96906	180.217	0.964245	1.08395	1.00433	0.734626	1.23892	2.84921
29	C1-Fluoranthenes/Pyrenes	0	0.0208367	0	0	0.0142893	1.82988	0.66541	0.17659	0.0255927	0.0309245	0.0201969	0.166353	0.356165	0.028085	0.00809946	0.00595187	0.00394933	0.00455762	0.0286963		C1-Fluoranthenes/Pyrenes	0.022407	0.0724451	0.0212735	0.036088	0.0354267	20.1317	6.1322	0.786802	0.0815468	0.110077	0.0385968	0.489598	8.07515	0.167564	0.229957	0.266923	0.19074	0.257429	1.47515
30	C2-Fluoranthenes/Pyrenes	0	0	0	0	0	0.12014	0.0390891	0.0121011	0	0	0	0.0157575	0.0188046	0.00702421	0.00161024	0.00120388	0.000837595	0.000781657	0.00770559		C2-Fluoranthenes/Pyrenes	0.00381677	0.0144048	0.0032476	0.00526364	0.00462486	1.61038	0.467964	0.0611757	0.00977335	0.0138813	0.00509428	0.0554322	0.592753	0.0273014	0	0	0	0	0
31	C3-Fluoranthenes/Pyrenes	0	0	0	0	0	0.0168695	0	0	0	0	0	0	0	0.0024234	0.000437518	0.000299386	0	0	0.00236064		C3-Fluoranthenes/Pyrenes	0.000817661	0.00460893	0.000690293	0.00104558	0.00092521	0.229274	0.0650214	0.00825167	0.00171933	0.00274325	0.000939575	0.0104537	0.0805864	0.00521049	0	0	0	0	0
32	C4-Fluoranthenes/Pyrenes	0	0	0	0	0	0	0	0	0	0	0	0	0	0	0	0	0	0	0.0017566		C4-Fluoranthenes/Pyrenes	0.000251471	0.00121137	0.000234786	0.000323423	0.000257518	0.0324659	0.00954941	0.00133373	0.000377672	0.000599293	0.000214591	0.00190639	0.0111778	0.00113963	0	0	0	0	0
33	Naphthobenzothiophenes	0.0611085	0.0623666	0.0603446	0.0448429	0.0542338	4.65723	1.57709	0.350026	0.0390016	0.0316776	0.0404844	0.359417	0.791175	0.105464	0.0226355	0.0268552	0.00886995	0.00880836	0.238196		Naphthobenzothiophenes	0.148428	0.375557	0.136303	0.264542	0.247379	133.779	41.9281	6.19707	0.562297	0.732646	0.273727	2.8774	60.6565	0.660305	0	0	0	0	0
34	C1-Naphthobenzothiophenes	0	0	0	0	0	0.344849	0.108856	0	0	0	0	0	0	0.0362377	0.0187962	0.0111711	0	0	0.0716755		C1-Naphthobenzothiophenes	0.0330932	0.119249	0.0294107	0.0471297	0.0452671	13.2065	4.05115	0.633453	0.0853749	0.119621	0.0468619	0.518828	5.38279	0.189211	0	0	0	0	0
35	C2-Naphthobenzothiophenes	0	0	0	0	0	0.0517	0	0	0	0	0	0	0	0.0118734	0.00906205	0.00426784	0	0	0.0154417		C2-Naphthobenzothiophenes	0.0126254	0.0515815	0.0107889	0.0158469	0.0138129	2.03344	0.616099	0.0914045	0.022763	0.0327311	0.0131972	0.115671	0.763322	0.0630488	0	0	0	0	0
36	C3-Naphthobenzothiophenes	0	0	0	0	0	0	0	0	0	0	0	0	0	0	0	0	0	0	0		C3-Naphthobenzothiophenes	0.003786	0.0169381	0.00338014	0.00482993	0.00399806	0.373601	0.118945	0.0206734	0.00548305	0.00801093	0.00313369	0.0226031	0.15192	0.0156282	0	0	0	0	0
37	C4-Naphthobenzothiophenes	0	0	0	0	0	0	0	0	0	0	0	0	0	0	0	0	0	0	0.0027039		C4-Naphthobenzothiophenes	0.000887821	0.00327034	0.000759953	0.00102246	0.000829345	0.0336686	0.0105923	0.00215323	0.000923195	0.00117032	0.000562138	0.0028685	0.012232	0.00268686	0	0	0	0	0
38	Benz[a]anthracene	0.00324311	0.00378031	0.00537202	0.00376041	0.00423792	1.06644	0.316352	0.0318342	0.00324311	0.00797844	0.00340228	0.0596891	0.143851	0.0126849	0.00216007	0.00167028	0.000876904	0.00101921	0.0177008		Benz[a]anthracene	0.0204212	0.0475534	0.0178697	0.0348118	0.0354179	18.8572	6.46197	1.17122	0.0811932	0.115075	0.0393899	0.455742	13.1316	0.128601	0.122253	0.14596	0.107199	0.169141	0.322659
39	Chrysene/Triphenylene	0.00565554	0.0125685	0.00224232	0.00553019	0.00727809	1.07438	0.372039	0.0994022	0.017856	0.0201301	0.00961292	0.101051	0.189248	0.014724	0.00350866	0.00273259	0.00129483	0.00159228	0.017327		Chrysene/Triphenylene	0.027164	0.0632736	0.0249164	0.0478395	0.048137	21.4055	7.23042	1.33201	0.095155	0.131467	0.0487336	0.497693	14.0696	0.138246	0.202591	0.157018	0.281034	0.207334	0.322659
40	C1-Chrysenes	0	0	0	0	0	0.0902605	0.0217446	0	0	0	0	0.00691723	0.0091081	0.00265602	0.000902589	0.00082774	0.000779454	0.000567836	0.00509332		C1-Chrysenes	0.00580514	0.0127532	0.00504781	0.00730172	0.00697353	1.8409	0.576862	0.0868824	0.0114512	0.0173831	0.00652914	0.0712713	0.855017	0.0312056	0.0880474	0.0704834	0.0335777	0.118564	0.241506
41	C2-Chrysenes	0	0	0	0	0	0.0143668	0	0	0	0	0	0	0	0.00160089	0	0	0	0	0.00255933		C2-Chrysenes	0.000994623	0.00448687	0.000759866	0.0012066	0.00118108	0.253853	0.0800505	0.0118386	0.00218183	0.00344025	0.0011658	0.0137986	0.110843	0.00752328	0.0381193	0.0222782	0.0389149	0.0458031	0.0925453
42	C3-Chrysenes	0	0	0	0	0	0	0	0	0	0	0	0	0	0	0	0	0	0	0		C3-Chrysenes	0.000344878	0.00181619	0.000271296	0.000387516	0.000341252	0.0383455	0.0118092	0.00168069	0.000465498	0.000791833	0.000269151	0.00273644	0.0156364	0.00181029	0.00688162	0.00430321	0.00775162	0.00862605	0.0163499
43	C4-Chrysenes	0	0	0	0	0	0	0	0	0	0	0	0	0	0	0	0	0	0	0.00205563		C4-Chrysenes	9.31778e-05	0.000387916	7.24641e-05	9.35069e-05	8.59498e-05	0.0050665	0.0017485	0.00030487	7.40542e-05	0.000128286	4.70177e-05	0.00038047	0.00222301	0.000300056	0.00125596	0.000639274	0.0014503	0.00134638	0.00227487
44	Benzo[b]fluoranthene	0.00404733	0.00471803	0	0.00410901	0.00506495	0.186563	0.0372355	0.0077092	0.00615194	0.00405504	0.00383918	0.0114096	0.016729	0.0037726	0.000599964	0.000549315	0.000365502	0.00034392	0.00159562		Benzo[b]fluoranthene	0.00661782	0.0157847	0.00632669	0.0110045	0.0106514	3.88748	1.2737	0.264695	0.0217381	0.0315333	0.0103115	0.095735	2.55475	0.0345123	0	0	0.0428718	0	0
45	Benzo[j]fluoranthene/Benzo[k]fluoranthene	0.00299117	0.00461781	0	0.002598	0.00211232	0.0723894	0.0221254	0.00760127	0.00650657	0.00424006	0.00366958	0.0114096	0.0120264	0.00268562	0.000480876	0.000454114	0.000308809	0.000310677	0.000440185		Benzo[j]fluoranthene/Benzo[k]fluoranthene	0.00554878	0.0135001	0.00514365	0.0100451	0.00941046	2.78318	1.10757	0.262972	0.0194678	0.0279815	0.00910124	0.0866653	1.46803	0.0296274	0.0784527	0.0578524	0	0.0670402	0.0852588
46	Benzo[a]fluoranthene	0	0	0	0	0	0.0183479	0.00392398	0	0	0	0	0	0	0.000616259	9.86079e-05	0	0	0	0.00186379		Benzo[a]fluoranthene	0.00155773	0.00403963	0.00140422	0.0027878	0.00278177	0.969626	0.348884	0.0585659	0.00515359	0.00771873	0.00256093	0.022926	0.524295	0.0075927	0	0	0	0	0
47	Benzo[e]pyrene	0	0	0.00249007	0.00255175	0.00171144	0.109471	0.0235902	0.00508036	0	0	0	0.0067841	0.0107158	0.00358613	0.000605529	0.00051399	0.00039191	0.000307836	0.00228735		Benzo[e]pyrene	0.00610875	0.0154732	0.00565802	0.010553	0.0107548	3.19617	1.15372	0.256656	0.0192976	0.0279815	0.00905283	0.0856576	2.51662	0.0288841	0.033227	0.0233747	0.0214359	0.0360431	0.037656
48	Benzo[a]pyrene	0	0.00417068	0.00258258	0.0030991	0	0.176541	0.0376209	0.00510349	0	0	0	0.0111013	0.0163435	0.0050938	0.000459784	0.000451672	0.000307083	0.000275576	0.000349115		Benzo[a]pyrene	0.00880678	0.0204578	0.00740686	0.0158013	0.016339	6.14994	2.19668	0.453599	0.0307626	0.0444412	0.0138939	0.143099	4.51847	0.0333442	0.0249203	0.0385683	0.0267949	0.0360431	0.0689176
49	Perylene	0	0	0	0	0	0.0194416	0.00388833	0	0	0	0	0	0	0.000723833	9.84269e-05	9.12058e-05	6.0046e-05	2.41249e-05	0.000325926		Perylene	0.00339424	0.00852529	0.00327955	0.00583227	0.00514977	0.636033	0.228084	0.0509653	0.00780528	0.0109025	0.0026428	0.0173859	0.357525	0.00403143	0.00576941	0.00925381	0.0060616	0.00841126	0.0136197
50	Indeno[1,2,3-cd]pyrene	0	0	0	0	0	0.0263567	0.0030816	0	0.00156409	0	0	0.00151418	0.00114478	0.0017552	0.00017642	0.000154887	9.5288e-05	7.08037e-05	0.000176266		Indeno[1,2,3-cd]pyrene	0.00178904	0.00414348	0.00169894	0.00310166	0.00321073	0.966727	0.351195	0.0760113	0.00560908	0.00842388	0.00260957	0.0243649	0.730478	0.00493012	0.00731655	0.00833827	0.00627106	0.00800014	0.0120153
51	Dibenz[ah]anthracene/Dibenz[ac]anthracene	0	0	0	0	0	0.00475884	0.00122132	0	0.00171052	0	0	0.00103829	0	0.000281077	9.03679e-05	8.07529e-05	6.37628e-05	5.95553e-05	0		Dibenz[ah]anthracene/Dibenz[ac]anthracene	0.000383365	0.000954922	0.000343865	0.000614367	0.000631215	0.183856	0.0653612	0.013503	0.0012328	0.00189766	0.000564128	0.0061245	0.100756	0.00171446	0.00114626	0.00142059	0.00125421	0.00133336	0.000375478
52	Benzo[g,h,i]perylene	0	0	0	0	0	0.0336114	0.00439278	0	0.00184031	0	0	0.00157408	0.00114146	0.00249655	0.000233498	0.000157108	9.38377e-05	8.11185e-05	0		Benzo[g,h,i]perylene	0.00232709	0.00537829	0.00221542	0.00408584	0.00418078	1.13991	0.421921	0.093459	0.00683887	0.00993468	0.00312125	0.028226	0.886649	0.00585329	0.00731655	0.00648532	0.00546189	0.00819062	0.00938694
53	cis/trans-Decalin	0	0	0	0	0	0.310032	0.138603	0	0	0	0	0.245189	0.105573	n/a	n/a	n/a	n/a	n/a	n/a		cis/trans-Decalin
54	C1-Decalins	0	0	0	0	0	0.388745	0.228619	0	0	0	0	0.242503	0.124954	n/a	n/a	n/a	n/a	n/a	n/a		C1-Decalins
55	C2-Decalins	0	0	0	0	0	0.340118	0.210707	0	0	0	0	0	0	n/a	n/a	n/a	n/a	n/a	n/a		C2-Decalins
56	C3-Decalins	0	0	0	0	0	0	0	0	0	0	0	0	0	n/a	n/a	n/a	n/a	n/a	n/a		C3-Decalins
57	C4-Decalins	0	0	0	0	0	0	0	0	0	0	0	0	0	n/a	n/a	n/a	n/a	n/a	n/a		C4-Decalins
58	Benzothiophene	0	0	0	0	0	1.72931	1.17879	0	0	0	0	0	0.425676	n/a	n/a	n/a	n/a	n/a	n/a		Benzothiophene
59	C1-Benzo(b)thiophenes	0	0	0	0	0	36.6972	35.9819	3.4265	0	0	0	1.42354	7.43959	n/a	n/a	n/a	n/a	n/a	n/a		C1-Benzo(b)thiophenes
60	C2-Benzo(b)thiophenes	0	0	0	0	0	23.193	21.2815	2.57417	0	0	0	0.835968	4.66409	n/a	n/a	n/a	n/a	n/a	n/a		C2-Benzo(b)thiophenes
61	C3-Benzo(b)thiophenes	0	0	0	0	0	5.46996	4.30291	0.817821	0	0	0	0.498889	1.33631	n/a	n/a	n/a	n/a	n/a	n/a		C3-Benzo(b)thiophenes
62	C4-Benzo(b)thiophenes	0	0	0	0	0	0.713101	0.414159	0.121757	0	0	0	0.101516	0.16255	n/a	n/a	n/a	n/a	n/a	n/a		C4-Benzo(b)thiophenes

## Sheet: Table S5
Toxic Units for Selected Samples Based on Measured Porewater Concentrations Derived from Passive Sampling Measurements
	Site	H	H	H	H	H	H	H	H	I	I	I	I	I	J	J	J	J	J	J
	Sample	35	36	37	38	39	40	41	42	43	44	45	46	47	53	54	55	56	57	58
ID	Substance	TU	TU	TU	TU	TU	TU	TU	TU	TU	TU	TU	TU	TU	TU	TU	TU	TU	TU	TU
1	Naphthalene	0.00426239	0.00382121	0.00446875	0.00443317	0.00412008	0.0299577	0.0301712	0.00262575	0.00352234	0	0.00261152	0.00140894	0.0111719	0.0209654	0.00114164	0.000482444	0.000851211	0.00162906	0.00709172
2	C1-Naphthalenes	0	0	0	0	0	2.37134	2.27164	0.106817	0	0	0.00369586	0.00677219	0.240694	0.00593866	0.00498292	0.00106888	0.000667559	0.00313691	0.216091
3	C2-Naphthalenes	0	0.0118666	0	0	0	4.30345	3.61718	0.389598	0	0	0	0.116522	0.651951	0	0.0180109	0.0180727	0.00538726	0.016037	0.84054
4	C3-Naphthalenes	0	0.0241259	0	0.00619331	0.00681117	2.05953	1.39754	0.245673	0.0086059	0.0166969	0.0086059	0.175796	0.408964	0.0303365	0.038807	0.0576314	0.00874942	0.0329987	0.783218
5	C4-Naphthalenes	0	0.0185165	0	0	0	0.587802	0.304144	0.0803697	0	0	0	0.0858853	0.117403	0.25079	0.0469844	0.0632746	0.0136416	0.0361095	0.00249432
6	Biphenyl	0.000969402	0.000642229	0.0013299	0	0.000533171	0.0229021	0.088458	0.00454407	0	0	0.000542259	0	0.0454407	0.00360494	0.000454829	0.000262839	0.000203244	0.000502985	0.0030302
7	Dibenzofuran	0	0	0	0	0	0.563814	0.508729	0.0455264	0	0	0	0.0020576	0.136093	0.0102206	0.00329974	0.00140366	0.000692222	0.00188228	0.00762352
8	Acenaphthylene	0	0	0	0	0	0.050726	0.034831	0.00488601	0	0	0	0.00147202	0.0134763	0.00206424	0.000847615	0.000743395	0.000200072	0	0.0609931
9	Acenaphthene	0	0.00761062	0	0.000743762	0.00133721	8.07987	7.37085	1.11722	0.00602596	0.0117591	0.00461785	0.287739	2.2518	0.0327156	0.00484903	0.00367716	0.00197701	0.0035042	0.0057619
10	Fluorene	0.00171346	0.00189314	0	0.00173913	0.00219476	2.66965	2.41937	0.343333	0.00544199	0.00354242	0.0050441	0.0680248	0.693083	0.0148287	0.00451565	0.00316306	0.00119344	0.00303641	0.109322
11	C1-Fluorenes	0	0	0	0	0	0.572253	0.394657	0.0756426	0	0	0	0.0399919	0.147339	0.00675852	0.00715311	0.00705672	0	0.00538441	0.342525
12	C2-Fluorenes	0	0	0	0	0	0.344028	0.165411	0.0469823	0	0	0	0.0423258	0.0743656	0.0292457	0.0288165	0.0251127	0	0.0154908	0.310653
13	C3-Fluorenes	0	0	0	0	0	0.135986	0.0625073	0	0	0	0	0	0	0.112623	0	0.0451743	0	0	0.0743236
14	Anthracene	0	0	0	0	0	1.71211	1.24749	0.168665	0.0149571	0	0	0.00910156	0.407979	0.019741	0.0036323	0.00311507	0.00128908	0.00232625	0.0183223
15	Phenanthrene	0.00470274	0.0102176	0.0048076	0.00478134	0.00593447	11.5174	8.97149	0.926405	0.0116441	0.0347331	0.00930412	0.53059	2.33315	0.104332	0.0133387	0.00437359	0.00162833	0.00532066	0.283771
16	C1-Phenanthrenes/Anthracenes	0	0	0	0	0	1.85983	0.97641	0.162071	0	0.0116903	0	0.123546	0.363995	0.0240777	0.0165901	0.0177725	0.00370268	0.00823497	0.438953
17	C2-Phenanthrenes/Anthracenes	0	0	0	0	0	0.511929	0.213725	0.056175	0	0	0	0.0663559	0.0953098	0.0564191	0.0296734	0.0286915	0.00964189	0.0132147	0.265941
18	C3-Phenanthrenes/Anthracenes	0	0	0	0	0	0.152678	0.0489912	0.0142611	0	0	0	0.0273478	0.0251667	0.0757724	0.0343982	0.0264935	0.0105042	0.0119428	0.148693
19	C4-Phenanthrenes/Anthracenes	0.000898052	0	0.000718441	0.000718441	0.000798268	0.0466987	0.00201563	0.000808246	0	0	0.000658571	0.00328288	0.000977878	0.0634957	0.0016775	0.0100812	0	0	0.195001
20	Retene	0.00348947	0	0.00297603	0.00263374	0.00310914	0.0233899	0.00781565	0.0030616	0	0	0.00244358	0.0126458	0.00320422	0	0.00573025	0.00944066	0	0	0.0216344
21	Dibenzothiophene	0.00118933	0.00125578	0.00100994	0.00106309	0.000930205	1.62121	1.36209	0.198001	0.00191356	0.00300988	0.00223249	0.0437196	0.495666	0.0151783	0.00240196	0.00241396	0.000381656	0.00142505	0.119654
22	C1-Dibenzothiophenes	0	0	0	0	0	0.442183	0.243511	0.0478744	0	0	0	0.0316633	0.100026	0.0077474	0.00487401	0.00501633	0	0.0025923	0.236241
23	C2-Dibenzothiophenes	0	0	0	0	0	0.201552	0.0807691	0.0231192	0	0	0	0.0275652	0.0386802	0.0363692	0.014286	0.0175474	0.00555921	0.00708773	0.175407
24	C3-Dibenzothiophenes	0	0	0	0	0	0.0759139	0.0262585	0	0	0	0	0.0175057	0.0142233	0.0535953	0.0153501	0.0168505	0.00845197	0.010245	0.089982
25	C4-Dibenzothiophenes	0	0	0	0	0	0.0236015	0	0	0	0	0	0	0	0.0434601	0	0	0	0	0.0376587
26	Benzo(b)fluorene	0	0	0	0	0	0	0	0	0	0	0	0	0	0.0081174	0.00349702	0.00246522	0.00104868	0.00158786	0.117496
27	Fluoranthene	0.00703484	0.0117994	0.00554975	0.00719587	0.00794598	4.12804	2.07458	0.483359	0.0170407	0.0237032	0.0108883	0.257719	1.12449	0.0282879	0.00501523	0.00346474	0.00157179	0.0024963	0.0251667
28	Pyrene	0.00789178	0.0139087	0.0058734	0.00796193	0.0103566	4.6235	2.16828	0.506859	0.0176234	0.0258436	0.0100409	0.26724	1.15447	0.0292715	0.00396367	0.00296341	0.00175652	0.00235583	0.0222043
29	C1-Fluoranthenes/Pyrenes	0	0.00681921	0	0	0.00467643	0.598862	0.217768	0.0577923	0.00837569	0.0101206	0.00660982	0.054442	0.116562	0.00919135	0.0026507	0.00194786	0.00129249	0.00149157	0.00939141
30	C2-Fluoranthenes/Pyrenes	0	0	0	0	0	0.112846	0.0367159	0.0113664	0	0	0	0.0148009	0.0176629	0.00659775	0.00151248	0.00113079	0.000786743	0.000734201	0.00723777
31	C3-Fluoranthenes/Pyrenes	0	0	0	0	0	0.0386706	0	0	0	0	0	0	0	0.00555525	0.00100294	0.000686295	0	0	0.00541139
32	C4-Fluoranthenes/Pyrenes	0	0	0	0	0	0	0	0	0	0	0	0	0	0	0	0	0	0	0.00380806
33	Naphthobenzothiophenes	0.00180895	0.00184619	0.00178633	0.00132745	0.00160544	0.137864	0.0466855	0.0103615	0.00115453	0.000937726	0.00119843	0.0106395	0.0234205	0.00312196	0.000670061	0.000794973	0.00026257	0.000260747	0.00705113
34	C1-Naphthobenzothiophenes	0	0	0	0	0	0.0286132	0.00903212	0	0	0	0	0	0	0.00300676	0.00155958	0.000926905	0	0	0.00594715
35	C2-Naphthobenzothiophenes	0	0	0	0	0	0.0123009	0	0	0	0	0	0	0	0.00282503	0.00215612	0.00101544	0	0	0.00367401
36	C3-Naphthobenzothiophenes	0	0	0	0	0	0	0	0	0	0	0	0	0	0	0	0	0	0	0
37	C4-Naphthobenzothiophenes	0	0	0	0	0	0	0	0	0	0	0	0	0	0	0	0	0	0	0.00649053
38	Benz[a]anthracene	0.00109299	0.00127404	0.00181048	0.00126733	0.00142827	0.359413	0.106617	0.0107288	0.00109299	0.00268889	0.00114664	0.0201164	0.0484806	0.00427508	0.000727985	0.000562919	0.000295534	0.000343495	0.00596553
39	Chrysene/Triphenylene	0.00190603	0.00423585	0.000755707	0.00186379	0.00245286	0.362088	0.125385	0.0335005	0.00601782	0.00678426	0.00323975	0.0340561	0.0637804	0.00496228	0.00118249	0.000920937	0.000436384	0.000536632	0.00583954
40	C1-Chrysenes	0	0	0	0	0	0.0870844	0.0209794	0	0	0	0	0.00667383	0.00878761	0.00256257	0.000870829	0.000798614	0.000752027	0.000547855	0.00491409
41	C2-Chrysenes	0	0	0	0	0	0.0313911	0	0	0	0	0	0	0	0.00349791	0	0	0	0	0.00559207
42	C3-Chrysenes	0	0	0	0	0	0	0	0	0	0	0	0	0	0	0	0	0	0	0
43	C4-Chrysenes	0	0	0	0	0	0	0	0	0	0	0	0	0	0	0	0	0	0	0.00404846
44	Benzo[b]fluoranthene	0.00407262	0.00474751	0	0.00413468	0.0050966	0.187729	0.0374681	0.00775738	0.00619039	0.00408038	0.00386317	0.0114809	0.0168335	0.00379617	0.000603713	0.000552748	0.000367785	0.000346069	0.00160559
45	Benzo[j]fluoranthene/Benzo[k]fluoranthene	0.00300986	0.00464667	0	0.00261424	0.00212552	0.0728418	0.0222637	0.00764877	0.00654723	0.00426656	0.00369251	0.0114809	0.0121015	0.0027024	0.000483881	0.000456951	0.000310738	0.000312618	0.000442936
46	Benzo[a]fluoranthene	0	0	0	0	0	0.0184626	0.0039485	0	0	0	0	0	0	0.00062011	9.9224e-05	0	0	0	0.00187544
47	Benzo[e]pyrene	0	0	0.00250563	0.00256769	0.00172214	0.110155	0.0237376	0.00511211	0	0	0	0.00682649	0.0107828	0.00360854	0.000609313	0.000517201	0.000394359	0.00030976	0.00230165
48	Benzo[a]pyrene	0	0.00419674	0.00259872	0.00311847	0	0.177644	0.037856	0.00513538	0	0	0	0.0111706	0.0164456	0.00512563	0.000462657	0.000454494	0.000309002	0.000277298	0.000351296
49	Perylene	0	0	0	0	0	0.042786	0.00855721	0	0	0	0	0	0	0.00159297	0.000216612	0.000200721	0.000132146	5.30928e-05	0.000717279
50	Indeno[1,2,3-cd]pyrene	0	0	0	0	0	0.0534226	0.00624613	0	0.00317028	0	0	0.0030691	0.00232038	0.00355763	0.000357588	0.000313943	0.00019314	0.000143513	0.000357275
51	Dibenz[ah]anthracene/Dibenz[ac]anthracene	0	0	0	0	0	0.00957589	0.00245759	0	0.00344196	0	0	0.00208929	0	0.000565592	0.000181841	0.000162494	0.000128306	0.000119839	0
52	Benzo[g,h,i]perylene	0	0	0	0	0	0.0681273	0.00890377	0	0.00373014	0	0	0.00319052	0.00231363	0.00506029	0.00047328	0.000318444	0.000190201	0.00016442	0
53	cis/trans-Decalin	0	0	0	0	0	0.0050365	0.00225161	0	0	0	0	0.00398311	0.00171504	n/a	n/a	n/a	n/a	n/a	n/a
54	C1-Decalins	0	0	0	0	0	0.0132595	0.00779787	0	0	0	0	0.00827142	0.00426199	n/a	n/a	n/a	n/a	n/a	n/a
55	C2-Decalins	0	0	0	0	0	0.0250347	0.0155093	0	0	0	0	0	0	n/a	n/a	n/a	n/a	n/a	n/a
56	C3-Decalins	0	0	0	0	0	0	0	0	0	0	0	0	0	n/a	n/a	n/a	n/a	n/a	n/a
57	C4-Decalins	0	0	0	0	0	0	0	0	0	0	0	0	0	n/a	n/a	n/a	n/a	n/a	n/a
58	Benzothiophene	0	0	0	0	0	0.00624881	0.00425954	0	0	0	0	0	0.00153817	n/a	n/a	n/a	n/a	n/a	n/a
59	C1-Benzo(b)thiophenes	0	0	0	0	0	0.371472	0.364231	0.0346852	0	0	0	0.0144099	0.0753082	n/a	n/a	n/a	n/a	n/a	n/a
60	C2-Benzo(b)thiophenes	0	0	0	0	0	0.648517	0.595068	0.0719783	0	0	0	0.0233751	0.130416	n/a	n/a	n/a	n/a	n/a	n/a
61	C3-Benzo(b)thiophenes	0	0	0	0	0	0.433543	0.341044	0.0648196	0	0	0	0.0395414	0.105914	n/a	n/a	n/a	n/a	n/a	n/a
62	C4-Benzo(b)thiophenes	0	0	0	0	0	0.160813	0.0933977	0.0274575	0	0	0	0.022893	0.0366568	n/a	n/a	n/a	n/a	n/a	n/a
	Site	H	H	H	H	H	H	H	H	I	I	I	I	I	J	J	J	J	J	J
	Sample	35	36	37	38	39	40	41	42	43	44	45	46	47	53	54	55	56	57	58				N	average	min	max
	ƩTU PAH16	0.0356867	0.0683515	0.0258644	0.0398537	0.0429923	34.1021	24.6643	3.61812	0.106446	0.117402	0.0544488	1.51995	8.1519	0.282252	0.0417773	0.0257258	0.0126985	0.0229126	0.547195			TU PAH16	19	3.86736	0.0126985	34.1021
	ƩTU PAH34	0.0365848	0.12968	0.0290885	0.0493331	0.0570003	47.9179	34.3895	4.85942	0.123428	0.155909	0.074019	2.27572	10.4142	0.958162	0.273219	0.32962	0.0675641	0.167865	4.19259			TU PAH34	19	5.60531	0.0290885	47.9179
	ƩTU PAH52	0.0440419	0.133424	0.0361907	0.0543574	0.0631783	51.2412	36.8035	5.20328	0.126496	0.159857	0.0804357	2.43631	11.2886	1.15818	0.330113	0.389575	0.0849504	0.194183	5.04281			TU PAH52	19	6.04583	0.0361907	51.2412
	ƩTU PAH62	0.0440419	0.133424	0.0361907	0.0543574	0.0631783	52.9051	38.2271	5.40222	0.126496	0.159857	0.0804357	2.54879	11.6444									TU PAH62	13	8.5712	0.0361907	52.9051
	PAH34	0.0365848	0.12968	0.0290885	0.0493331	0.0570003	47.9363	34.3935	4.85942	0.123428	0.155909	0.074019	2.27572	10.4142	0.958783	0.273318	0.32962	0.0675641	0.167865	4.19447
	2-Ring PAHs	0.00426239	0.0583303	0.00446875	0.0106265	0.0109312	9.35207	7.62068	0.825083	0.0121282	0.0166969	0.0149133	0.386384	1.43018	0.308031	0.109927	0.14053	0.029297	0.0899113	1.84943
	3 Ring PAHs	0.00731425	0.0197214	0.00552604	0.00798267	0.0102647	27.6531	21.9077	2.91645	0.0380692	0.061725	0.0196246	1.19978	6.40664	0.542074	0.145492	0.175455	0.0301367	0.0684551	2.25426
	4 Ring PAHs	0.0179256	0.0380372	0.0139893	0.0182889	0.0268601	10.1904	4.71361	1.09224	0.0501505	0.0691406	0.0319254	0.640247	2.51657	0.0820486	0.0144109	0.0106585	0.00610475	0.00777168	0.0831221
	5 Ring PAHs	0.00708248	0.0135909	0.00510435	0.0124351	0.00894426	0.740743	0.151439	0.0256536	0.02308	0.00834694	0.00755568	0.0493079	0.0607974	0.0266293	0.00348811	0.002977	0.00202568	0.00172661	0.00765146
	Site	H	H	H	H	H	H	H	H	I	I	I	I	I	J	J	J	J	J	J
	Sample	35	36	37	38	39	40	41	42	43	44	45	46	47	53	54	55	56	57	58			TU PAH34 Contribution Based on Passive Sampling Measurements
	EqP TU PAH34 Contribution																							N	average	min	max
	2-Ring PAHs (%)	11.6507	44.9803	15.3626	21.5402	19.1775	19.5094	22.1573	16.979	9.82617	10.7094	20.1479	16.9786	13.733	32.1273	40.2194	42.6339	43.3618	53.5618	44.0922			2-Ring PAHs (%)	19	26.2499	9.82617	53.5618
	3 Ring PAHs (%)	19.9926	15.2077	18.9973	16.1812	18.0082	57.6872	63.6974	60.0163	30.8432	39.5903	26.513	52.7209	61.5184	56.5377	53.2318	53.2294	44.6045	40.7799	53.7436			3 Ring PAHs (%)	19	41.2158	15.2077	63.6974
	4 Ring PAHs (%)	48.9976	29.3316	48.0924	37.0723	47.1227	21.2581	13.705	22.4768	40.6314	44.3466	43.1313	28.1339	24.1648	8.55758	5.27257	3.23356	9.03549	4.62973	1.98171			4 Ring PAHs (%)	19	25.325	1.98171	48.9976
	5 Ring PAHs (%)	19.3591	10.4804	17.5477	25.2063	15.6916	1.54526	0.440312	0.527915	18.6992	5.35371	10.2078	2.1667	0.583794	2.77741	1.27621	0.903159	2.99816	1.02857	0.182418			5 Ring PAHs (%)	19	7.20924	0.182418	25.2063
	Total (%)	100	100	100	100	100	100	100	100	100	100	100	100	100	100	100	100	100	100	100
	Parent TUs
	Alkyl TUs
	Alkyl /Parent TUs																						TU PAH34 Contribution Based on EqP from Table S3 fo same subset of samples
	Ratio EqP to PS ƩTU PAH16	3.56563	4.77488	4.46839	5.68769	4.72649	5.22261	2.42393	1.81641	4.23532	5.57089	4.10213	1.66152	11.8591	2.42191	16.9795	26.1122	113.52	34.2162	3.25553			2-Ring PAHs (%)	19	10.1298	2.05814	31.1321
	Ratio EqP to PS ƩTU PAH34*	4.99576	4.56394	5.94862	6.36561	4.97161	4.74074	2.18068	1.62462	4.86292	5.62999	4.05795	1.51826	10.8323	1.08919	8.60425	9.81585	70.6648	16.8918	4.50591			3 Ring PAHs (%)	19	37.9065	23.9904	58.0243
																							4 Ring PAHs (%)	19	36.7489	9.42948	51.9117
		mean	min	max	N																		5 Ring PAHs (%)	19	15.2149	1.41408	25.1031
	Ratio EqP to PS ƩTU PAH16	13.5064	1.66152	113.52	19
	Ratio EqP to PS ƩTU PAH34*	9.15078	1.08919	70.6648	19

## Sheet: Table S6
Porewater Concentration Determined Using Passive Sampling Measurements and EqP Predictions from Other Studies
	Passive Sampling Measurements												EqP Predictions
	Study	Conder et al. 2021			Reininghaus et al. 2020								Study	Conder et al. 2021			Reininghaus et al. 2020
	Sample	C	G2	V1	A	BD	D	WD	W	Z			Sample	C	G2	V1	A	BD	D	WD	W	Z
ID	Substance	µg/L	µg/L	µg/L	µg/L	µg/L	µg/L	µg/L	µg/L	µg/L			Substance	µg/L	µg/L	µg/L	µg/L	µg/L	µg/L	µg/L	µg/L	µg/L
1	Naphthalene	1.325	0	2.3	0.007039	0.104596	0.010194	0.018832	0.034948	0.005199			Naphthalene	1.71834	5.38722	663.441	0.1609	0	0	0.0215065	0.0328561	0
2	C1-Naphthalenes	0.195	0	0	0.092038	0.085755	0.071103	0.098464	0.095382	0.047177			C1-Naphthalenes	2.26108	0.315391	183.805	0.019209	0	0	0.0119879	0.00698581	0
3	C2-Naphthalenes	0	17.75	2.9	0.104004	0.159278	0.058966	0.052313	0.126629	0.069593			C2-Naphthalenes	0.920149	32.1498	25.9671	0.0275192	0.00936986	0.00313274	0.0141199	0.00946122	0.0548899
4	C3-Naphthalenes	0.4525	14	4.3	0.009678	0.00935	0.00555	0.006507	0.005712	0.005184			C3-Naphthalenes	0.644306	15.6549	4.31189	0.00907331	0.00529571	0.00179793	0.0035786	0.00117448	0.0401041
5	C4-Naphthalenes	0.4275	5.55	2.025	0	0	0	0	0	0			C4-Naphthalenes	0.28759	3.63562	0.465639	0	0	0	0	0	0
6	Biphenyl	0	0	0	0	0	0	0	0	0			Biphenyl	0	0	0	0	0	0	0	0	0
7	Dibenzofuran	0	0	0	0	0	0	0	0	0			Dibenzofuran	0	0	0	0	0	0	0	0	0
8	Acenaphthylene	0	0.285	3.595	0.005476	0.014176	0.002712	0.001071	0.004682	0.004285			Acenaphthylene	0.109422	1.29557	9.86769	0.0483446	0.0518103	0.0139801	0.00765439	0.00482256	0.134208
9	Acenaphthene	0.02925	0.645	1.5	0.016066	0.009705	0.009118	0.005984	0.007214	0.008971			Acenaphthene	0.0357769	0.504744	33.5202	0.0112719	0.00632505	0	0.0100045	0.00201577	0.153858
10	Fluorene	0	0.4175	1.2075	0.014694	0.035401	0.01299	0.056813	0.016572	0.011297			Fluorene	0.134247	2.2874	169.268	0.0543329	0.0511425	0.0226103	0.0376356	0.0104785	0.454822
11	C1-Fluorenes	0.1175	2.425	3.675	0.003846	0.00698	0.002151	0.010974	0.006258	0.002988			C1-Fluorenes	0.169115	3.35791	5.84746	0	0	0	0	0	0
12	C2-Fluorenes	1.2	2.225	1.45	0	0	0	0	0	0			C2-Fluorenes	0.245049	3.71327	1.03863	0	0	0	0	0	0
13	C3-Fluorenes	0.07975	0.99	0.4625	0	0	0	0	0	0			C3-Fluorenes	0.108203	0.958698	0.220387	0	0	0	0	0	0
14	Anthracene	0	0.05475	5.1	0.001964	0.010201	0.001911	0.009845	0.001285	0.005132			Anthracene	0.830615	0.477416	627.93	0.0345843	0.0375701	0.01392	0.0113419	0.00550579	0.646585
15	Phenanthrene	0	0.4175	1.265	0.009896	0.065123	0.011432	0.088725	0.01145	0.015814			Phenanthrene	0.378391	3.32745	144.115	0.182173	0.2524	0.204888	0.0820452	0.0552873	2.11633
16	C1-Phenanthrenes/Anthracenes	0.036	0.6125	1.525	0.00181	0.007102	0.000827	0.00778	0.001652	0.001732			C1-Phenanthrenes/Anthracenes	0.37436	1.99104	6.26333	0.0195301	0.0326149	0.0125811	0.00769103	0.00398808	0.386784
17	C2-Phenanthrenes/Anthracenes	0.072	0.905	1.325	0.001241	0.003232	0.000352	0.001746	0.000574	0.001416			C2-Phenanthrenes/Anthracenes	0.34864	1.5181	1.38264	0.00551065	0.0106272	0.00296653	0.00262884	0.00453852	0.0999275
18	C3-Phenanthrenes/Anthracenes	0.056	0.495	0.33	7.2e-05	0.000285	4.1e-05	0.000223	0.000111	0.000413			C3-Phenanthrenes/Anthracenes	0.102537	0.366891	0.208846	0.00153759	0.00223657	0.000533047	0.000746398	0.00025303	0.0317065
19	C4-Phenanthrenes/Anthracenes	0.0125	0.145	0.044	0	0	0	0	0	0			C4-Phenanthrenes/Anthracenes	0.0144452	0.0617561	0.0234356	0	0	0	0	0	0
20	Retene	0	0	0	0	0	0	0	0	0			Retene	0	0	0	0	0	0	0	0	0
21	Dibenzothiophene	0	0	0	0	0	0	0	0	0			Dibenzothiophene	0	0	0	0	0	0	0	0	0
22	C1-Dibenzothiophenes	0	0	0	0	0	0	0	0	0			C1-Dibenzothiophenes	0	0	0	0	0	0	0	0	0
23	C2-Dibenzothiophenes	0	0	0	0	0	0	0	0	0			C2-Dibenzothiophenes	0	0	0	0	0	0	0	0	0
24	C3-Dibenzothiophenes	0	0	0	0	0	0	0	0	0			C3-Dibenzothiophenes	0	0	0	0	0	0	0	0	0
25	C4-Dibenzothiophenes	0	0	0	0	0	0	0	0	0			C4-Dibenzothiophenes	0	0	0	0	0	0	0	0	0
26	Benzo(b)fluorene	0	0	0	0	0	0	0	0	0			Benzo(b)fluorene	0	0	0	0	0	0	0	0	0
27	Fluoranthene	0	0.04375	9.825	0.006285	0.001214	0.00349	0.008687	0.005559	0.014621			Fluoranthene	0.0390187	0.191139	24.7525	0.0779794	0.16822	0.0827923	0.0347986	0.0214193	0.779343
28	Pyrene	0.004875	0.03275	6.05	0.003522	0.029443	0.001929	0.009548	0.002955	0.008315			Pyrene	0.243867	0.162468	23.1205	0.0607413	0.137849	0.0528902	0.0207675	0.0144018	0.593935
29	C1-Fluoranthenes/Pyrenes	0.010425	0.059	1.525	0.001162	0.009068	0.000629	0.000525	0.00019	0.000392			C1-Fluoranthenes/Pyrenes	0.155552	0.155169	3.94318	0	0	0	0	0	0
30	C2-Fluoranthenes/Pyrenes	0	0	0	0	0	0	0	0	0			C2-Fluoranthenes/Pyrenes	0	0	0	0	0	0	0	0	0
31	C3-Fluoranthenes/Pyrenes	0	0	0	0	0	0	0	0	0			C3-Fluoranthenes/Pyrenes	0	0	0	0	0	0	0	0	0
32	C4-Fluoranthenes/Pyrenes	0	0	0	0	0	0	0	0	0			C4-Fluoranthenes/Pyrenes	0	0	0	0	0	0	0	0	0
33	Naphthobenzothiophenes	0	0	0	0	0	0	0	0	0			Naphthobenzothiophenes	0	0	0	0	0	0	0	0	0
34	C1-Naphthobenzothiophenes	0	0	0	0	0	0	0	0	0			C1-Naphthobenzothiophenes	0	0	0	0	0	0	0	0	0
35	C2-Naphthobenzothiophenes	0	0	0	0	0	0	0	0	0			C2-Naphthobenzothiophenes	0	0	0	0	0	0	0	0	0
36	C3-Naphthobenzothiophenes	0	0	0	0	0	0	0	0	0			C3-Naphthobenzothiophenes	0	0	0	0	0	0	0	0	0
37	C4-Naphthobenzothiophenes	0	0	0	0	0	0	0	0	0			C4-Naphthobenzothiophenes	0	0	0	0	0	0	0	0	0
38	Benz[a]anthracene	0.0003	0.006275	0.515	0.000193	0.000406	7.1e-05	0.000129	9.6e-05	0.000527			Benz[a]anthracene	0.0289976	0.0181823	2.29998	0.00543085	0.0346979	0.00706093	0.00316058	0.00216936	0.134134
39	Chrysene/Triphenylene	0.002875	0.02225	0.3325	0.0002025	0.002496	0.000116	0.000506	0.000242	0.000179			Chrysene/Triphenylene	0.0283532	0.0656581	2.44373	0.00748912	0.0429514	0.0114355	0.00404939	0.00320239	0.137239
40	C1-Chrysenes	0.00325	0.03875	0.2	0.005993	0.009068	0.000836	0.000468	0.000242	0.000179			C1-Chrysenes	0.0392078	0.0439006	0.58309	0.00011604	0.000426096	5.25591e-05	3.38588e-05	3.53997e-05	0.00169332
41	C2-Chrysenes	0.001775	0.0355	0.0475	0	0	0	0	0	0			C2-Chrysenes	0.0119009	0.0144156	0.0663704	0	0	0	0	0	0
42	C3-Chrysenes	0.00082	0.01675	0.00503	0	0	0	0	0	0			C3-Chrysenes	0.00407507	0.00331682	0.00751717	0	0	0	0	0	0
43	C4-Chrysenes	6e-05	0.008025	0.00056	0	0	0	0	0	0			C4-Chrysenes	0.000863208	0.00064096	0.000861461	0	0	0	0	0	0
44	Benzo[b]fluoranthene	0	0.00135	0.10425	1.2e-05	0.000143	1.1e-05	9e-05	5.5e-05	1.5e-06			Benzo[b]fluoranthene	0.00527845	0.0028026	0.721694	0.00271512	0.0108197	0.00261983	0.00143231	0.00107702	0.0331093
45	Benzo[j]fluoranthene/Benzo[k]fluoranthene	0	0.000495	0.0625	8.04e-05	9e-05	3.6e-06	3e-05	1.4e-05	1e-06			Benzo[j]fluoranthene/Benzo[k]fluoranthene	0.00204327	0	0.379839	0.00105659	0.00379657	0.000811205	0.000548522	0.000320106	0.0117275
46	Benzo[a]fluoranthene	0	0	0	0	0	0	0	0	0			Benzo[a]fluoranthene	0	0	0	0	0	0	0	0	0
47	Benzo[e]pyrene	0.00079	0.000455	0.04375	0	0	0	0	0	0			Benzo[e]pyrene	0.0204327	0.00253568	0.379839	0	0	0	0	0	0
48	Benzo[a]pyrene	0	0.00095	0.08075	0	0	0	0	0	0			Benzo[a]pyrene	0.00868391	0.00200185	0.531775	0.00167774	0.00697528	0.00166506	0.000673113	0.000530176	0.0261449
49	Perylene	0	0.00425	0.018	0	0	0	0	0	0			Perylene	0.000532178	0.00328129	0.0601498	0	0	0	0	0	0
50	Indeno[1,2,3-cd]pyrene	0	0.000177	0.01475	0.000353	0.000943	4e-06	0.000921	2.4e-05	8e-06			Indeno[1,2,3-cd]pyrene	0.00265456	0.000215113	0.0602209	0.00040926	0.00108862	0.000284234	0.000190959	0.000144655	0.00300506
51	Dibenz[ah]anthracene/Dibenz[ac]anthracene	0	0	0.007425	6.7e-05	0.00027	6.2e-05	0.000146	0.000142	1.1e-05			Dibenz[ah]anthracene/Dibenz[ac]anthracene	0.00157474	0.000144584	0.0225828	7.44108e-05	0.000232335	4.13565e-05	2.37728e-05	1.63598e-05	0.000769336
52	Benzo[g,h,i]perylene	0.000678	0.00046	0.00285	0.000455	0.001015	4e-07	0.001165	1e-06	1e-06			Benzo[g,h,i]perylene	0.0202467	0.000493702	0.0652393	0.000470442	0.00111145	0.000302587	0.000176251	0.000142933	0.00311777
	TOC (%)	0.58	7.4	0.52	2.43	3.74	8.21	9.08	3.5	1.64
	Bulk Sediment PAH16 (mg/kgdry)	1.0011	12.552	125.53	0.8059	3.67235	2.6137	1.3442	0.3561	6.4254
	Bulk Sediment PAH34* (mg/kgdry)	4.5606	306.237	152.62	0.9228	3.93885	2.7853	1.5407	0.4172	7.683
	Bulk Sediment Diagnostic Source Ratio
	Fla/(Fla+Pyr)	0.137931	0.540541	0.517045	0.549613	0.610181	0.56845	0.626244	0.598548	0.567506
	BaA/(BaA+Chr)	0.505618	0.216867	0.484848	0.446939	0.381756	0.426036	0.438361	0.404936	0.494279
	Ant/(Phe+Ant)	0.687023	0.125475	0.813333	0.129576	0.0635971	0.235123	0.121427	0.0852435	0.234022
	* For Samples Reported by Reinghaus et al. 2020 only 25 PAHs were quantified so values reported for PAH34 is based on this measured subset

## Sheet: Table S7
Toxic Units Determined Using Passive Sampling Measurements and EqP Predictions from Other Studies
	Passive Sampling Measurements												EqP Predictions
	Study	Conder et al 2021			Reininghaus et al. 2020								Study	Conder et al 2021			Reininghaus et al. 2020
	Sample	C	G2	V1	A	BD	D	WD	W	Z			Sample	C	G2	V1	A	BD	D	WD	W	Z
ID	Substance	TU	TU	TU	TU	TU	TU	TU	TU	TU			Substance	TU	TU	TU	TU	TU	TU	TU	TU	TU
1	Naphthalene	0.0064863	0	0.0112592	3.44582e-05	0.000512031	4.99029e-05	9.21887e-05	0.000171082	2.54508e-05			Naphthalene	0.00841181	0.0263722	3.24776	0.000787659	0	0	0.000105281	0.000160841	0
2	C1-Naphthalenes	0.00264272	0	0	0.00124734	0.00116219	0.000963617	0.00133443	0.00129266	0.000639362			C1-Naphthalenes	0.0306431	0.00427431	2.491	0.000260329	0	0	0.000162465	9.46746e-05	0
3	C2-Naphthalenes	0	0.672561	0.109883	0.00394079	0.00603517	0.00223427	0.00198218	0.00479807	0.00263693			C2-Naphthalenes	0.0348652	1.21818	0.983915	0.00104272	0.000355031	0.000118702	0.000535015	0.000358493	0.00207982
4	C3-Naphthalenes	0.0480189	1.48567	0.456313	0.00102702	0.000992215	0.000588962	0.000690518	0.000606153	0.000550122			C3-Naphthalenes	0.0683732	1.66128	0.457575	0.000962853	0.000561977	0.000190795	0.000379758	0.000124635	0.00425582
5	C4-Naphthalenes	0.128622	1.66983	0.609261	0	0	0	0	0	0			C4-Naphthalenes	0.0865271	1.09385	0.140097	0	0	0	0	0	0
6	Biphenyl	0	0	0	0	0	0	0	0	0			Biphenyl	0	0	0	0	0	0	0	0	0
7	Dibenzofuran	0	0	0	0	0	0	0	0	0			Dibenzofuran	0	0	0	0	0	0	0	0	0
8	Acenaphthylene	0	0.00566642	0.0714764	0.000108875	0.00028185	5.39205e-05	2.12938e-05	9.30884e-05	8.51952e-05			Acenaphthylene	0.00217555	0.0257588	0.196191	0.000961197	0.0010301	0.000277955	0.000152186	9.5883e-05	0.00266835
9	Acenaphthene	0.000891365	0.0196557	0.045711	0.000489596	0.00029575	0.000277862	0.000182357	0.00021984	0.000273382			Acenaphthene	0.00109027	0.0153816	1.02149	0.000343501	0.00019275	0	0.000304876	6.14287e-05	0.00468867
10	Fluorene	0	0.00894055	0.025858	0.000314664	0.000758094	0.000278174	0.00121662	0.000354881	0.000241919			Fluorene	0.00287483	0.0489836	3.62479	0.00116351	0.00109519	0.000484188	0.000805947	0.000224391	0.00973977
11	C1-Fluorenes	0.00710865	0.14671	0.222334	0.00023268	0.000422284	0.000130134	0.000663918	0.000378604	0.000180771			C1-Fluorenes	0.0102313	0.203151	0.353766	0	0	0	0	0	0
12	C2-Fluorenes	0.205794	0.381576	0.248668	0	0	0	0	0	0			C2-Fluorenes	0.0420247	0.636807	0.17812	0	0	0	0	0	0
13	C3-Fluorenes	0.0390776	0.485101	0.226626	0	0	0	0	0	0			C3-Fluorenes	0.0530197	0.469763	0.10799	0	0	0	0	0	0
14	Anthracene	0	0.00214607	0.199907	7.6984e-05	0.000399854	7.49065e-05	0.0003859	5.03688e-05	0.000201162			Anthracene	0.032558	0.0187135	24.6133	0.00135562	0.00147266	0.00054563	0.000444573	0.000215813	0.0253445
15	Phenanthrene	0	0.016365	0.0495849	0.000387899	0.00255266	0.000448106	0.0034778	0.000448812	0.00061987			Phenanthrene	0.014832	0.130428	5.64896	0.00714074	0.00989345	0.00803112	0.00321597	0.00216713	0.0829551
16	C1-Phenanthrenes/Anthracenes	0.00400178	0.0680858	0.16952	0.000201201	0.000789462	9.19298e-05	0.000864829	0.000183637	0.00019253			C1-Phenanthrenes/Anthracenes	0.041614	0.221326	0.696235	0.00217098	0.00362549	0.00139853	0.000854939	0.000443317	0.0429951
17	C2-Phenanthrenes/Anthracenes	0.0227554	0.286023	0.418763	0.000392215	0.00102146	0.000111249	0.000551818	0.000181411	0.000447523			C2-Phenanthrenes/Anthracenes	0.110187	0.479792	0.43698	0.00174163	0.0033587	0.000937565	0.000830839	0.00143439	0.0315818
18	C3-Phenanthrenes/Anthracenes	0.0507022	0.448172	0.298781	6.51886e-05	0.000258038	3.71213e-05	0.000201904	0.000100499	0.000373929			C3-Phenanthrenes/Anthracenes	0.0928366	0.332182	0.189088	0.00139213	0.00202499	0.000482619	0.000675787	0.000229093	0.028707
19	C4-Phenanthrenes/Anthracenes	0.029877	0.346573	0.105167	0	0	0	0	0	0			C4-Phenanthrenes/Anthracenes	0.0345264	0.147607	0.0560149	0	0	0	0	0	0
20	Retene	0	0	0	0	0	0	0	0	0			Retene	0	0	0	0	0	0	0	0	0
21	Dibenzothiophene	0	0	0	0	0	0	0	0	0			Dibenzothiophene	0	0	0	0	0	0	0	0	0
22	C1-Dibenzothiophenes	0	0	0	0	0	0	0	0	0			C1-Dibenzothiophenes	0	0	0	0	0	0	0	0	0
23	C2-Dibenzothiophenes	0	0	0	0	0	0	0	0	0			C2-Dibenzothiophenes	0	0	0	0	0	0	0	0	0
24	C3-Dibenzothiophenes	0	0	0	0	0	0	0	0	0			C3-Dibenzothiophenes	0	0	0	0	0	0	0	0	0
25	C4-Dibenzothiophenes	0	0	0	0	0	0	0	0	0			C4-Dibenzothiophenes	0	0	0	0	0	0	0	0	0
26	Benzo(b)fluorene	0	0	0	0	0	0	0	0	0			Benzo(b)fluorene	0	0	0	0	0	0	0	0	0
27	Fluoranthene	0	0.00502323	1.12807	0.000721623	0.000139388	0.00040071	0.000997413	0.000638266	0.00167874			Fluoranthene	0.00448	0.021946	2.842	0.00895334	0.0193145	0.00950595	0.00399546	0.00245929	0.0894817
28	Pyrene	0.000559732	0.00376025	0.694641	0.000404385	0.00338055	0.000221482	0.00109627	0.000339284	0.000954701			Pyrene	0.028	0.0186541	2.65462	0.00697412	0.0158274	0.00607268	0.00238446	0.00165356	0.0681936
29	C1-Fluoranthenes/Pyrenes	0.00341178	0.0193089	0.499085	0.000380286	0.00296767	0.000205852	0.000171816	6.21811e-05	0.000128289			C1-Fluoranthenes/Pyrenes	0.0509072	0.0507821	1.29048	0	0	0	0	0	0
30	C2-Fluoranthenes/Pyrenes	0	0	0	0	0	0	0	0	0			C2-Fluoranthenes/Pyrenes	0	0	0	0	0	0	0	0	0
31	C3-Fluoranthenes/Pyrenes	0	0	0	0	0	0	0	0	0			C3-Fluoranthenes/Pyrenes	0	0	0	0	0	0	0	0	0
32	C4-Fluoranthenes/Pyrenes	0	0	0	0	0	0	0	0	0			C4-Fluoranthenes/Pyrenes	0	0	0	0	0	0	0	0	0
33	Naphthobenzothiophenes	0	0	0	0	0	0	0	0	0			Naphthobenzothiophenes	0	0	0	0	0	0	0	0	0
34	C1-Naphthobenzothiophenes	0	0	0	0	0	0	0	0	0			C1-Naphthobenzothiophenes	0	0	0	0	0	0	0	0	0
35	C2-Naphthobenzothiophenes	0	0	0	0	0	0	0	0	0			C2-Naphthobenzothiophenes	0	0	0	0	0	0	0	0	0
36	C3-Naphthobenzothiophenes	0	0	0	0	0	0	0	0	0			C3-Naphthobenzothiophenes	0	0	0	0	0	0	0	0	0
37	C4-Naphthobenzothiophenes	0	0	0	0	0	0	0	0	0			C4-Naphthobenzothiophenes	0	0	0	0	0	0	0	0	0
38	Benz[a]anthracene	0.000101106	0.0021148	0.173565	6.50449e-05	0.00013683	2.39284e-05	4.34756e-05	3.23539e-05	0.00017761			Benz[a]anthracene	0.00977276	0.00612779	0.775139	0.00183031	0.0116939	0.00237968	0.00106518	0.000731119	0.0452058
39	Chrysene/Triphenylene	0.000968933	0.0074987	0.112059	6.82466e-05	0.000841202	3.90943e-05	0.000170532	8.15589e-05	6.03266e-05			Chrysene/Triphenylene	0.00955559	0.0221281	0.823585	0.00252398	0.0144755	0.00385399	0.00136473	0.00107927	0.0462522
40	C1-Chrysenes	0.00313564	0.0373865	0.192962	0.00578212	0.00874892	0.000806583	0.000451532	0.000233485	0.000172701			C1-Chrysenes	0.0378282	0.0423559	0.562573	0.000111957	0.000411102	5.07097e-05	3.26673e-05	3.41541e-05	0.00163374
41	C2-Chrysenes	0.00387833	0.0775666	0.103786	0	0	0	0	0	0			C2-Chrysenes	0.0260032	0.0314977	0.145018	0	0	0	0	0	0
42	C3-Chrysenes	0.00169873	0.0346996	0.0104202	0	0	0	0	0	0			C3-Chrysenes	0.00844198	0.00687118	0.0155727	0	0	0	0	0	0
43	C4-Chrysenes	0.000118167	0.0158048	0.00110289	0	0	0	0	0	0			C4-Chrysenes	0.00170004	0.00126234	0.0016966	0	0	0	0	0	0
44	Benzo[b]fluoranthene	0	0.00135844	0.104901	1.2075e-05	0.000143894	1.10687e-05	9.05624e-05	5.53437e-05	1.50937e-06			Benzo[b]fluoranthene	0.00531144	0.00282011	0.726204	0.00273209	0.0108873	0.0026362	0.00144126	0.00108376	0.0333161
45	Benzo[j]fluoranthene/Benzo[k]fluoranthene	0	0.000498093	0.0628906	8.09024e-05	9.05624e-05	3.6225e-06	3.01875e-05	1.40875e-05	1.00625e-06			Benzo[j]fluoranthene/Benzo[k]fluoranthene	0.00205604	0	0.382213	0.0010632	0.00382029	0.000816274	0.000551949	0.000322107	0.0118008
46	Benzo[a]fluoranthene	0	0	0	0	0	0	0	0	0			Benzo[a]fluoranthene	0	0	0	0	0	0	0	0	0
47	Benzo[e]pyrene	0.000794937	0.000457843	0.0440234	0	0	0	0	0	0			Benzo[e]pyrene	0.0205604	0.00255153	0.382213	0	0	0	0	0	0
48	Benzo[a]pyrene	0	0.000955936	0.0812546	0	0	0	0	0	0			Benzo[a]pyrene	0.00873817	0.00201436	0.535098	0.00168823	0.00701887	0.00167546	0.000677319	0.000533489	0.0263083
49	Perylene	0	0.00935316	0.0396134	0	0	0	0	0	0			Perylene	0.00117119	0.00722127	0.132374	0	0	0	0	0	0
50	Indeno[1,2,3-cd]pyrene	0	0.000358763	0.0298969	0.0007155	0.00191138	8.10765e-06	0.00186679	4.86459e-05	1.62153e-05			Indeno[1,2,3-cd]pyrene	0.00538056	0.000436015	0.122062	0.000829533	0.00220653	0.000576117	0.000387056	0.000293202	0.006091
51	Dibenz[ah]anthracene/Dibenz[ac]anthracene	0	0	0.0149408	0.00013482	0.000543303	0.000124758	0.000293786	0.000285737	2.21346e-05			Dibenz[ah]anthracene/Dibenz[ac]anthracene	0.00316874	0.000290937	0.0454419	0.000149732	0.000467512	8.32189e-05	4.78364e-05	3.29196e-05	0.00154808
52	Benzo[g,h,i]perylene	0.00137425	0.000932379	0.0057767	0.000922245	0.00205732	8.10765e-07	0.00236135	2.02691e-06	2.02691e-06			Benzo[g,h,i]perylene	0.0410382	0.00100069	0.132234	0.000953544	0.00225281	0.000613318	0.000357246	0.000289712	0.00631944
	Study	Conder et al 2021			Reininghaus et al. 2020								Study	Conder et al 2021			Reininghaus et al. 2020
	Sample	C	G2	V1	A	BD	D	WD	W	Z			Sample	C	G2	V1	A	BD	D	WD	W	Z
	ƩTU PAH16	0.0103817	0.0752743	2.8118	0.00453732	0.0140447	0.00201646	0.0123265	0.00283537	0.00436125			ƩTU PAH16	0.179444	0.341055	47.3911	0.0394503	0.101649	0.0375518	0.0173013	0.0114039	0.459913
	ƩTU PAH34*	0.562019	6.26015	6.56811	0.0178062	0.0364421	0.00718617	0.0192395	0.0106721	0.00968341			ƩTU PAH34*	0.930904	6.95181	56.0118	0.0471329	0.111986	0.0407307	0.0207728	0.0141227	0.571167
	* For Samples Reported by Reinghaus et al. 2020 only 25 PAHs were quantified so values reported for PAH34 is based on this measured subset
	PAH34	0.562019	6.26015	6.56811	0.0178062	0.0364421	0.00718617	0.0192395	0.0106721	0.00968341			PAH34	0.930904	6.95181	56.0118	0.0471329	0.111986	0.0407307	0.0207728	0.0141227	0.571167
	2-Ring PAHs	0.18577	3.82806	1.18672	0.00624961	0.0087016	0.00383675	0.00409931	0.00686796	0.00385187			2-Ring PAHs	0.22882	4.00396	7.32034	0.00305356	0.000917008	0.000309498	0.00118252	0.000738643	0.00633564
	3 Ring PAHs	0.360208	2.21501	2.0824	0.0022693	0.00677946	0.0015034	0.00756644	0.00201114	0.00261628			3 Ring PAHs	0.43797	2.72989	37.123	0.0162693	0.0226933	0.0121576	0.00728512	0.00487144	0.22868
	4 Ring PAHs	0.0138724	0.203163	2.9157	0.00742171	0.0162146	0.00169765	0.00293104	0.00138713	0.00317236			4 Ring PAHs	0.176689	0.201625	9.11068	0.0203937	0.0617224	0.021863	0.0088425	0.0059574	0.250767
	5 Ring PAHs	0.00216918	0.0139146	0.383298	0.00186554	0.00474645	0.000148368	0.00464267	0.000405841	4.28924e-05			5 Ring PAHs	0.0874247	0.0163349	2.45784	0.00741632	0.0266533	0.00640059	0.00346267	0.00255518	0.0853837
	Site	Conder et al 2021			Reininghaus et al. 2020								Site	Conder et al 2021			Reininghaus et al. 2020
	Sample	C	G2	V1	A	BD	D	WD	W	Z			Sample	C	G2	V1	A	BD	D	WD	W	Z
	EqP TU PAH34 Contribution												EqP TU PAH34 Contribution
	2-Ring PAHs (%)	33.054	61.1496	18.0679	35.098	23.8779	53.3907	21.3068	64.3545	39.778			2-Ring PAHs (%)	24.5804	57.5959	13.0693	6.47862	0.818859	0.759863	5.69264	5.2302	1.10924
	3 Ring PAHs (%)	64.0918	35.3828	31.7047	12.7445	18.6034	20.9208	39.3277	18.8449	27.0182			3 Ring PAHs (%)	47.0478	39.2688	66.277	34.5179	20.2644	29.8488	35.0705	34.4938	40.0374
	4 Ring PAHs (%)	2.46832	3.24534	44.3917	41.6806	44.4941	23.6238	15.2345	12.9977	32.7608			4 Ring PAHs (%)	18.9804	2.90032	16.2656	43.2685	55.1161	53.677	42.5677	42.1833	43.9044
	5 Ring PAHs (%)	0.385962	0.222273	5.83574	10.4769	13.0246	2.06463	24.131	3.80283	0.442947			5 Ring PAHs (%)	9.39138	0.234973	4.38807	15.7349	23.8006	15.7144	16.6692	18.0928	14.949
	Total (%)	100	100	100	100	100	100	100	100	100			Total (%)	100	100	100	100	100	100	100	100	100
													Ratio EqP to PS ƩTU PAH16	17.2847	4.53083	16.8544	8.69463	7.23753	18.6227	1.40359	4.02201	105.455
													Ratio EqP to PS ƩTU PAH34*	1.65636	1.11049	8.52785	2.647	3.07299	5.66793	1.0797	1.32333	58.9841
														mean	min	max	N
													Ratio EqP to PS ƩTU PAH16	20.4561	1.40359	105.455	9
													Ratio EqP to PS ƩTU PAH34*	9.34108	1.0797	58.9841	9

## Sheet: Table S8
BE SPME Ex-Situ Measurements (µmol/mLPDMS = mM) and Calculated Toxic Units
Site	A	A	A	A	A	A	A	A	A	B	B	B	B	B	B	C	C	C	C	C	D	D	D	E	F	F	F	F	F	G	G	G	G	G	H	H	H	H	H	H	H	H	I	I	I	I	I	J	J
Sample	1	2	3	4	5	6	7	8	9	10	11	12	13	14	15	16	17	18	19	20	21	22	23	24	25	26	27	28	29	30	31	32	33	34	35	36	37	38	39	40	41	42	43	44	45	46	47	48	49
BE Mean	38.375	27.5	3.53553	8.4	3.53553	92.7167	19.95	16.5667	84.0333	698.167	495.167	6.93333	45.4167	20.4167	15.7	13.1333	67.8167	17.75	9.18333	38.5	9.74	15.2333	11.4	14	357.725	33.5	92.5	117.25	3.53553	5.73388	8	7.4	42.5	18	0.5	6.505	2.435	2.43333	2.29667	184.5	182.5	151.667	0.5	1.37	2.30333	6.74	60.6833	37.0727	10.5
BE Standard Deviation	8.9	2.1	0	0.8	0	2.28947	11.2128	9.60056	10.6337	37.6426	91.5695	1.65972	7.50184	11.6002	2.22823	1.81402	5.58835	2.70684	3.39671	9.70031	3.99224	5.20525	8.81839	1.4	51.6	7.8	10.6	28.9	0	2	2.8	0.707107	0.707107	0	0	0.0919239	2.7365	0.505404	0.246644	39.0085	12.724	27.6104	0	1.23037	0.898026	1.11485	14.7091	8.97654	4.9
Number of Replicate BE Analyses	6	6	6	6	6	6	6	6	6	6	6	6	6	6	5	6	6	6	6	6	6	6	6	6	6	6	6	6	6	6	6	6	6	6	3	3	3	3	3	4	6	3	3	3	2	3	6	11	8
BE Standard Error	3.9802	0.939149	0	0.357771	0	1.02388	5.01452	4.2935	4.75552	16.8343	40.9511	0.742249	3.35493	5.18779	1.11411	0.811254	2.49919	1.21054	1.51906	4.33811	1.78539	2.32786	3.9437	0.626099	23.0762	3.48827	4.74046	12.9245	0	0.894427	1.2522	0.316228	0.316228	0	0	0.065	1.935	0.357375	0.174404	22.5216	5.69034	19.5235	0	0.87	0.898026	0.788321	6.57811	2.8	2.9
BE TU	7.675	5.5	0.707107	1.68	0.707107	18.5433	3.99	3.31333	16.8067	139.633	99.0333	1.38667	9.08333	4.08333	3.14	2.62667	13.5633	3.55	1.83667	7.7	1.948	3.04667	2.28	2.8	71.545	6.7	18.5	23.45	0.707107	1.14678	1.6	1.48	8.5	3.6	0.1	1.301	0.487	0.486667	0.459333	36.9	36.5	30.3333	0.1	0.274	0.460667	1.348	12.1367	7.41455	2.1
BE SE	0.79604	0.18783	0	0.0715542	0	0.204776	1.0029	0.8587	0.951103	3.36686	8.19022	0.14845	0.670985	1.03756	0.222823	0.162251	0.499837	0.242107	0.303811	0.867622	0.357077	0.465572	0.788741	0.12522	4.61524	0.697653	0.948093	2.58489	0	0.178885	0.25044	0.0632456	0.0632456	0	0	0.013	0.387	0.0714749	0.0348807	4.50432	1.13807	3.9047	0	0.174	0.179605	0.157664	1.31562	0.56	0.58
[truncated: 28 more columns]

## Sheet: Table S9
Fluorometer measurements of BE extracts for selected sediment samples
Site	Sample	Excitation ʎ (nm)	Emission ʎ (nm)	Fluorescense Intensity	BE (umol/mLpdms)
J	51	332	378	1385	41.1
J	52	332	381	18752	115.4
M	60	332	372	1590.45	66.0762
N	61	332	365	4788	200.171
O	62	332	374	890	34.7704
P	63	335	372.09	7606.6	192.713
J	70	332	381	33785	725.1
J	69	332	367	28888	691.065
J	71	332	381	82320	833.4
L	72	332	378	33760	403.076
L	73	332	378	312250	1164.55
			365
			381
